# Supplementary material for: Experimental Insights into the Cognitive Significance of Early Stone Tools
Source: PLoS One. 2016 Jul 8;11(7):e0158803. doi: 10.1371/journal.pone.0158803 (PMC4938430; doi:10.1371/journal.pone.0158803)
Supplement: S1 Table — Attribute definitions are given in the text. (XLS) [file pone.0158803.s001.xls]

## Sheet: Moore and Perston data
Experiment no.	Stone type	Blank type	Blank weight (g)	Core length (mm)	Core width (mm)	Core thickness (mm)	Blow No.	Indentor	Selected platform	Platform location	Total no. of platforms	No. of platforms created	No. of platforms removed	Blow success (1-5)	Flake Type	Flake platform type	Core platform surface (flake blanks)	Flake platform depth (mm)	Flake length (mm)	Flake width (mm)	Flake thickness (mm)	Flake cortex (%)	Flake weight (g)	Shatter, >5 mm (g)	Total shatter, <5 mm (g)
1	Mudstone	Cobble	5551.2	215	179	146	Unmodified				6														(combined with >5 mm)
1	Mudstone	Cobble		206	179	146	1	2	3		6	1	2	2.5	Early reduction	Cortical		25.78	90.45	126.7	45.81	100	435	11.01
1	Mudstone	Cobble		206	178	146	2	2	1		5	2	1	4.5	Redirecting	Cortical		9.37	124.29	127.91	35.33	>50	412	14.84
1	Mudstone	Cobble		202	173	153	3	1	4		6	0	2	1	Early reduction	Cortical		11.16	59.5	93.48	14.58	100	66.75	10.83
1	Mudstone	Cobble		195	171	153.91	4	2	9		4	3	1	4.5	Early reduction	Single facet		23.52	110.26	97.52	43.19	>50	310	1.34
1	Mudstone	Cobble		174	149.28	154	5	1	10		6	2	2	4.5	Redirecting	Single facet		19.58	113.42	120.91	51.63	<50	572	1.29
1	Mudstone	Cobble		166	158	147.71	6	1	2		6	1	2	3.5	Redirecting	Cortical		13.55	143.65	81.45	46.45	>50	459	1.73
1	Mudstone	Cobble		165	148.57	131.95	7	2	14		5	3	2	3	Redirecting	Single facet		35.62	112.64	65.65	46.5	<50	237.39	0.35
1	Mudstone	Cobble		158	147.92	116.69	8	1	15		6	4	3	4.5	Redirecting	Single facet		33.62	133.51	98.56	57.99	<50	480	2.32
1	Mudstone	Cobble		158	147.92	109.79	9	2	20		7	2	3	4	Early reduction	Single facet		22.46	125.63	94.07	27.27	0	208.35	0.46
1	Mudstone	Cobble		158	147.92	109.79	10	1	13		6	0	1	2	Early reduction	Single facet		10.44	113.48	65.97	18.4	>50	132.58	11.73
1	Mudstone	Cobble		144.43	136.73	113.65	11	2	21		5	5	4	4.5	Redirecting	Single facet		29.35	129.98	91.39	39.17	<50	442	5.92
1	Mudstone	Cobble		144.43	114.83	113.65	12	2	29		6	2	2	1.5	Early reduction	Single facet		28.94	75.71	80.15	36.14	<50	155.29	10.08
1	Mudstone	Cobble		144.43	114.83	104.85	13	1	25		6	0	2	2.5	Redirecting	Single facet		23.16	72.42	69.87	23.4	<50	99.88	6.89
1	Mudstone	Cobble		139.09	104.69	95.55	14	3	23		4	3	2	3.5	Early reduction	Single facet		19.84	94.62	87.62	34.06	>50	340	3.84
1	Mudstone	Cobble		138.4	109.93	90.93	15	3	34		5	3	1	2	Early reduction	Single facet		11.74	68.65	81.52	22.81	<50	74.2	0.3
1	Mudstone	Cobble		95.03	94.16	90.93	16	3	31		7	0	3	2.5	Early reduction	Single facet		18.8	79.34	52.01	33.27	0	87.59	4.56
1	Mudstone	Cobble		112.78	87.28	69.41	17	3	35		4	3	2	4	Early reduction	Single facet		26.3	89.59	71.91	29.66	<50	175.42	0.07
1	Mudstone	Cobble		101.19	96.68	69.41	18	3	26		5	4	2	3	Early reduction	Single facet		20.74	63.7	51.36	23.94	>50	100.8	0.07
1	Mudstone	Cobble		95.39	87.29	50.6	19	3	39		7	4	4	2	Redirecting	Single facet		24.69	70.7	77.7	24.97	0	67.15	43.3
1	Mudstone	Cobble		87.29	85.57	50.6	20	4	41		7	1	2	3	Early reduction	Single facet		7.81	52.09	50.31	17.22	0	38.64	0.69
1	Mudstone	Cobble		87.29	85.2	50.6	21	4	49		6	4	1	2	Early reduction	Single facet		6.89	37.18	49.47	11.34	0	11.44	3.04
2	Silcrete, Hunter Valley	Cobble	9308.9	225	197	187	Unmodified				3														(combined with >5 mm)
2	Silcrete, Hunter Valley	Cobble		225	197	187	1	1	3		3	1	1	1	Early reduction	Edge			35.74	43.34	6.37	100	9.56	1.07
2	Silcrete, Hunter Valley	Cobble		225	197	187	2	1	4		3	1	1	1	Early reduction	Collapsed								2.36
2	Silcrete, Hunter Valley	Cobble		215	195	187	3	1	5		3	2	1	2.5	Redirecting	Collapsed			93.53	112.82	23.72	>50	277.85	3.26
2	Silcrete, Hunter Valley	Cobble		215	195	187	3b	1	2		4	0	1	0	no flake
2	Silcrete, Hunter Valley	Cobble		215	195	187	3c	1	1		3	0	1	0	no flake
2	Silcrete, Hunter Valley	Cobble		215	195	187	4	1	6		2	0	1	1	Early reduction	Single facet		10.71	57.6	64.11	10.9	>50	31.35	16.86
2	Silcrete, Hunter Valley	Cobble		213	177	157	5	1	7		1	2	1	2	Early reduction	Single facet		16.8	110.57	69.96	25.64	100	187.46	878.51
2	Silcrete, Hunter Valley	Cobble		213	177	157	6	1	9		2	1	1	1	Early reduction	Single facet		15.56	37.01	36.5	15.52	0	16.74	38.6
2	Silcrete, Hunter Valley	Cobble		213	177	157	7	1	10		2	1	1	2	Early reduction	Single facet		4.93	123.36	135.71	38.9	>50	436	4.53
2	Silcrete, Hunter Valley	Cobble		213	177	157	7b	1	8		2	0	1	0	no flake
2	Silcrete, Hunter Valley	Cobble		209	177	157	8	1	11		1	3	1	3	Early reduction	Single facet		11.85	101.72	109.99	31.8	<50	298.52	2.07
2	Silcrete, Hunter Valley	Cobble		198	175	157	9	1	13		3	3	2	2.5	Early reduction	Single facet		6.19	152.24	62.61	24.26	<50	231.82	22.26
2	Silcrete, Hunter Valley	Cobble		198	175	157	10	1	14		4	0	1	1	Early reduction	Single facet		2.91	104.69	59.67	14.32	<50	81.88	8.51
2	Silcrete, Hunter Valley	Cobble		197	160	156	11	1	17		3	2	1	4	Early reduction	Single facet		16.08	145.1	98.52	41.38	>50	558	5.26
2	Silcrete, Hunter Valley	Cobble		197	144.13	128.88	12	1	18		4	2	1	4	Redirecting	Single facet		23.34	118.35	110.39	38.61	<50	471	5.67
2	Silcrete, Hunter Valley	Cobble		197	136.9	145.35	13	1	20		5	3	2	4	Early reduction	Single facet		45.47	107.03	154.74	56.1	>50	845	1.8
2	Silcrete, Hunter Valley	Cobble		197	137.65	136.9	14	1	21		6	1	1	2	Early reduction	Single facet		20.25	101.46	72.55	36.88	<50	248.91	0.12
2	Silcrete, Hunter Valley	Cobble		197	136.9	119.26	15	2	22		6	0	1	1	Early reduction	Single facet		6.65	68.93	77.53	16.86	<50	106.53	7.67
2	Silcrete, Hunter Valley	Cobble		188	156	112.21	16	2	23		5	1	3	2	Early reduction	Single facet		41.32	76.3	104.09	37.19	<50	293.05	4.32
2	Silcrete, Hunter Valley	Cobble		187	156	112.21	17	2	25		3	1	1	2.5	Early reduction	Single facet		15.24	63.35	89.45	23.51	>50	101.4	7.24
2	Silcrete, Hunter Valley	Cobble		164	143.59	112.34	18	3	27		3	2	1	1	Redirecting	Single facet		12.41	113.45	97.68	52.44	<50	516	1.24
2	Silcrete, Hunter Valley	Cobble		164	143.59	96.15	19	3	24		4	3	1	3	Early reduction	Single facet		15.79	74.54	90.01	35.04	<50	181.77	3.79
2	Silcrete, Hunter Valley	Cobble		164	143.59	96.15	20	3	30		6	2	2	0.5	Early reduction	Collapsed			37.74	29.77	5.04	<50		9.51
2	Silcrete, Hunter Valley	Cobble		160	132	83.78	21	3	33		6	2	2	2	Early reduction	Single facet		11.77	90.19	62.32	34.9	<50	149.32	12.08
2	Silcrete, Hunter Valley	Cobble		153	132.22	82.85	22	3	36		6	1	3	2	Early reduction	Single facet		20.05	64.34	99.94	22.59	0	126.72	67.66
2	Silcrete, Hunter Valley	Cobble		153	115.08	82.85	23	3	28		4	0	1	3	Redirecting	Single facet		23.67	58.34	48.12	19.97	<50	51.52	0.34
2	Silcrete, Hunter Valley	Cobble		149.89	110.53	82.85	24	3	29		3	3	2	3	Early reduction	Single facet		29.95	60.8	58.82	27.65	0	97.69	0.23
2	Silcrete, Hunter Valley	Cobble		149.89	110.53	64.43	25	3	39		4	1	1	2.5	Redirecting	Single facet		8.4	69.27	82.52	27.92	0	104.38	17.93
2	Silcrete, Hunter Valley	Cobble		149.89	110.53	64.43	26	3	38		4	1	1	1										84.72
2	Silcrete, Hunter Valley	Cobble		149.89	110.53	49.1	27	4	41		4	1	1	3	Early reduction	Single facet		20.17	59.57	41.68	19.88	0	34.27
2	Silcrete, Hunter Valley	Cobble		149.89	110.53	49.1	28	4	42		4	1	1	1	Early reduction	Single facet		3.18	36.5	31.39	6.92	0	3.98	0.56
2	Silcrete, Hunter Valley	Cobble		149.89	110.53	46.48	29	3	43		4	1	1	1	Early reduction	Single facet		5.01	31.23	33.81	7.6	0	5.89	6.37
2	Silcrete, Hunter Valley	Cobble		91.47	78.92	46.48	30	3	45		4	1	3	3	Redirecting	Single facet		20.85	74.88	34.8	35.69	0	124.09	158.12
3	Mudstone	Cobble	6116.1	238	182	131	Unmodified				7														6.63
3	Mudstone	Cobble		236	188	123.84	1	1	1		7	3	3	5	Early reduction	Cortical		39.12	135.5	108.25	41.27	100	483	0.53
3	Mudstone	Cobble		236	188	124.03	2	1	2		7	2	2	4	Early reduction	Cortical		5.01	121.07	121.29	34.91	<50	452	39.34
3	Mudstone	Cobble		236	188	124.03	3	2	10		7	1	1	1	Early reduction	Collapsed			71.55	85.63	7.82	100	43.58	13.32
3	Mudstone	Cobble		236	164	135	4	1	7		7	6	2	5	Early reduction	Cortical		30.45	118.06	171.21	46.22	100	849	0.06
3	Mudstone	Cobble		217	178	168	5	1	19		11	4	3	5	Redirecting	Single facet		5.7	140.88	111.48	45.92	>50	902	0.9
3	Mudstone	Cobble		207	160	129.59	6	1	23		12	4	4	5	Redirecting	Single facet		43.76	149.03	111.08	48.79	<50	708	0.82
3	Mudstone	Cobble		207	144.51	123.1	7	2	11		12	3	1	3	Early reduction	Single facet		42.95	85.06	92.9	54.38	>50	337	2.52
3	Mudstone	Cobble		176	144.51	117.22	8	2	24		14	2	6	5	Redirecting	Cortical		45.66	129.3	77.76	60.13	<50	428	7.7
3	Mudstone	Cobble		176	144.51	93.17	9	3	16		10	1	2	4	Early reduction	Single facet		31.99	104.01	62.69	30.17	<50	150.09	0.35
3	Mudstone	Cobble		165	129.77	90.74	10	3	32		9	1	1	4	Redirecting	Single facet		9.89	105.12	39.94	49.02	<50	163.34	0.8
3	Mudstone	Cobble		153.91	109.63	90.9	11	3	34		9	2	5	2	Early reduction	Single facet		19.37	85.19	68.6	28.52	<50	177.88	113.41
3	Mudstone	Cobble		148.48	101.6	91.17	12	3	33		6	1	3	4	Redirecting	Single facet		5.94	62.51	115.04	38.86	<50	153.52	2.21
3	Mudstone	Cobble		123.78	92.51	81.41	13	3	36		4	4	2	5	Redirecting	Single facet		17.37	71.97	104.26	44.34	<50	385
3	Mudstone	Cobble		120.91	82.68	75.46	14	3	37		6	2	2	2	Early reduction	Single facet		28.9	51.79	48.47	23.96	<50	78.51
4	Silcrete, Hunter Valley	Cobble	5190	217	179	112.55	Unmodified				5														15.88
4	Silcrete, Hunter Valley	Cobble		209	182	107.09	1	1	5		5	3	2	3.5	Early reduction	Cortical		31.86	115.71	113.24	41.01	100	549	11.28
4	Silcrete, Hunter Valley	Cobble		209	182	107.09	2	1	4		6	2	2	4	Early reduction	Cortical		11.33	128.73	100.27	23.88	100	357	3.03
4	Silcrete, Hunter Valley	Cobble		209	179	107.09	3	2	10		6	2	2	3	Early reduction	Single facet		15.93	76.74	122.41	28.01	>50	235.13	3.52
4	Silcrete, Hunter Valley	Cobble		209	176	107.09	4	2	2		6	1	1	3	Early reduction	Cortical		17.32	82.22	125.26	31.4	100	258.26	2.48
4	Silcrete, Hunter Valley	Cobble		203	179	97.72	5	1	6		6	2	1	4	Early reduction	Single facet		19.72	118.15	86.96	26.65	>50	296.21
4	Silcrete, Hunter Valley	Cobble		203	179	97.72	6	2	14		7	1	2	1.5	Early reduction	Single facet		14.11	87.19	61.77	17.71	<50	100.13	1.15
4	Silcrete, Hunter Valley	Cobble		193	180	94.2	7	2	12		6	1	2	2.5	Redirecting	Single facet		31.16	125.51	110.28	49.35	<50	536	1.72
4	Silcrete, Hunter Valley	Cobble		187	172	99.41	8	2	16		5	3	3	4	Early reduction	Single facet		9.41	129.25	75.78	29.05	<50	301.73	4.54
4	Silcrete, Hunter Valley	Cobble		187	172	91.46	9	2	13		5	5	3	3	Early reduction	Single facet		16.36	127.12	123.71	26.83	<50	300.1	8.2
4	Silcrete, Hunter Valley	Cobble		182	161	91.46	10	3	25		7	1	1	1	Early reduction	Single facet		23.51	81.89	64.71	23.74	>50	116.89	0.45
4	Silcrete, Hunter Valley	Cobble		174	168	91.46	11	2	22		7	2	2	4.5	Early reduction	Single facet		19.87	72.24	84.17	33.44	>50	217.56	0.38
4	Silcrete, Hunter Valley	Cobble		171	150.58	91.46	12	3	21		7	4	3	4.5	Early reduction	Single facet		18.28	65.54	64.37	28.15	<50	114.61
4	Silcrete, Hunter Valley	Cobble		166	151.2	89.23	13	3	28		8	2	2	2	Redirecting	Single facet		16.74	69.52	37.41	15.25	0	40.52	2.36
4	Silcrete, Hunter Valley	Cobble		166	151.2	89.23	14	3	30		8	1	2	2	Early reduction	Single facet		19.13	59.96	69.94	18.01	0	48.87	0.24
4	Silcrete, Hunter Valley	Cobble		159	138.46	80.71	15	3	32		7	1	3	4.5	Early reduction	Single facet		31.09	100.03	89.01	40.33	0	210.15
4	Silcrete, Hunter Valley	Cobble		149.4	140.72	79.97	16	2	11		5	2	1	3.5	Early reduction	Single facet		17.66	80.09	62.54	28.16	>50	162.84	0.9
4	Silcrete, Hunter Valley	Cobble		149.39	140.72	79.69	17	4	38		6	1	1	1	Early reduction	Single facet		13.92	68.8	49.23	16.53	0	50.51	1.19
4	Silcrete, Hunter Valley	Cobble		146.38	133.68	78.63	18	2	35		6	3	3	4.5	Redirecting	Single facet		20.79	91.58	54.24	24.27	<50	177.29	0.19
4	Silcrete, Hunter Valley	Cobble		146.38	133.68	62.57	19	5	42		6	4	2	2.5	Early reduction	Single facet		7.22	89.99	59.26	23.46	0	68.43	1.88
4	Silcrete, Hunter Valley	Cobble		146.38	133.68	62.57	20	3	36		8	2	1	3.5	Early reduction	Single facet		17.39	68.59	59.89	18.74	<50	75.27	0.54
4	Silcrete, Hunter Valley	Cobble		146.02	113.82	58.71	21	4	48		9	1	2	3.5	Redirecting	Single facet		16.58	69.49	60.05	13.86	0	72.43	0.42
4	Silcrete, Hunter Valley	Cobble		146.69	94.53	62.78	22	4	47		8	3	3	2	Redirecting	Single facet		28.59	46.04	58.16	34.36	0	65.75
4	Silcrete, Hunter Valley	Cobble		130.4	93.1	55.78	23	4	46		8	4	2	4	Early reduction	Dihedral		20.31	61.41	39.62	14.22	0	43.22	1.81
4	Silcrete, Hunter Valley	Cobble		130.44	93.1	45.75	24	3	43		10	2	4	1.5	Early reduction	Single facet		5.62	67.98	67.07	10.19	0	49.96	4.91
4	Silcrete, Hunter Valley	Cobble		130.44	93.1	45.75	25	5	56		8	0	1	1	Early reduction	Single facet		6.75	53.6	35.77	9.04	0	12.4	3.32
4	Silcrete, Hunter Valley	Cobble		125.89	89.84	43.29	26	3	52		7	4	2	5	Redirecting	Single facet		11.6	96.34	74.31	20.25	0	117.23	0.1
5	Mudstone	Cobble	4506.5	222	167	126.34	Unmodified				5														3.18
5	Mudstone	Cobble		222	158	126.34	1	1	2	4	5	3	2	4.5	Early reduction	Cortical		20.13	119.52	129.54	43.78	100	648	0.23
5	Mudstone	Cobble		222	155	126.34	2	1	5	4	6	2	3	4	Early reduction	Cortical		33.33	115.53	139.18	36.12	100	637
5	Mudstone	Cobble		205	157	126.34	3	2	3	4	5	1	2	3	Early reduction	Cortical		41.17	117.91	60.14	53.27	<50	288.55	1.08
5	Mudstone	Cobble		205	157	126.34	4	1	6	1	4	1	1	1.5	Early reduction	Collapsed			92.32	54.2	13.7	100	71.8	3.14
5	Mudstone	Cobble		151.2	133.02	108.1	5	1	10	3	4	5	2	4	Early reduction	Single facet		20.47	126.48	125.6	72.62	>50	1259	1.86
5	Mudstone	Cobble		151.18	132.79	76.6	6	2	17	2	7	4	3	2.5	Redirecting	Single facet		14.07	107.61	102.92	43.57	<50	432	6.28
5	Mudstone	Cobble		138.3	117.45	77.14	7	2	11	4	8	4	4	4	Redirecting	Single facet		40.34	83.89	86.83	48.98	<50	412	7.68
5	Mudstone	Cobble		138.34	103.16	59.52	8	3	24	4	8	4	2	4	Redirecting	Single facet		15.94	66.12	79.59	20.48	100	95.11	0.63
5	Mudstone	Cobble		127.8	102.99	70.18	9	2	13	4	10	2	3	4	Early reduction	Single facet		23.89	90.92	67.99	24.22	<50	136.66	0.8
5	Mudstone	Cobble		127.78	90.52	70.51	10	4	19	3	9	2	2	2	Early reduction	Single facet		11.08	46.04	58.41	18.39	<50	38.42	1.36
5	Mudstone	Cobble		123.29	87.62	70.51	11	4	31	1	9	3	3	3	Redirecting	Single facet		13.25	79.55	40.2	21.22	<50	45.67	0.49
5	Mudstone	Cobble		123.29	87.62	53.5	12	3	32	4	9	2	2	4	Early reduction	Single facet		19.43	67.03	68.91	21.54	0	95.56	0.42
6	Mudstone	Cobble	3540	197	178	101.73	Unmodified				7														4.27
6	Mudstone	Cobble		197	178	101.73	1	1	1	3	7	0	1	0	no flake
6	Mudstone	Cobble		197	182	101.73	2	1	4	4	6	2	1	2	Early reduction	Cortical		16.07	117.16	94.17	25.04	100	172.63	0.62
6	Mudstone	Cobble		190	181	101.73	3	1	8	1	7	5	3	4	Early reduction	Single facet		15.52	15.7	121.99	43.86	>50	674	5.71
6	Mudstone	Cobble		181	178	110.59	4	1	10	1	9	2	1	4	Early reduction	Single facet		31.19	90.55	96.75	32.85	>50	355
6	Mudstone	Cobble		181	158	110.59	5	2	12	2	10	2	2	3	Early reduction	Single facet		42.96	99.17	103.54	38.92	<50	287.93	1.88
6	Mudstone	Cobble		181	140.03	102.28	6	1	7	4	10	2	3	3	Early reduction	Cortical		28.95	111.73	81.37	46.73	>50	428	1.29
6	Mudstone	Cobble		181	129.49	102.28	7	2	19	1	9	1	1	2	Early reduction	Single facet		9.49	96.83	68.01	24.66	>50	94.5	2.88
6	Mudstone	Cobble		169	131.89	89.34	8	2	18	1	9	2	3	2.5	Early reduction	Single facet		29.29	58.97	65.47	29.26	<50	125.1	0.11
6	Mudstone	Cobble		162	127	81.29	9	1	22	2	8	3	4	4	Redirecting	Single facet		10.62	93.55	75.71	50.43	<50	321	32.31
6	Mudstone	Cobble		162	105.03	76.47	10	2	25	2	7	3	3	3	Redirecting	Single facet		20.37	98.01	58.51	33.15	>50	203.54	0.09
6	Mudstone	Cobble		162	105.03	74.32	11	3	17	4	7	1	1	0.5	Early reduction	Collapsed			77.21	37.76	15.76	0	30.9	25.34
6	Mudstone	Cobble		162	105.03	74.32	12	3	28	2	7	1	3	2.5	Early reduction	Single facet		12.12	53.89	85.19	20.42	<50	83.03	1
6	Mudstone	Cobble		162	105.03	54.23	13	4	30	4	5	1	1	1	Early reduction	Collapsed			86.48	44.79	18.91	0	37.62	14.16
6	Mudstone	Cobble		149.3	108.83	51.3	14	4	24	1	5	4	2	3	Early reduction	Single facet		22.22	52.35	62.99	25.85	<50	76.21	0.52
6	Mudstone	Cobble		131.64	104.56	51.32	15	4	31	4	7	1	1	3	Early reduction	Single facet		22.34	44.26	36	22.29	>50	46.67
6	Mudstone	Cobble		131.06	105.69	48.43	16	4	35	4	7	3	3	1.5	Early reduction	Single facet		17.09	56.26	60.85	14.17	<50	53.93	1.94
6	Mudstone	Cobble		112.48	105.01	46.58	17	4	36	4	7	3	3	3	Redirecting	Single facet		24.06	55.35	49.69	30.12	<50	82.87
7	Mudstone	Cobble	8727.6	268	224	130.41	Unmodified				6														19.61
7	Mudstone	Cobble		268	226	129.48	1	1	6	4	6	2	1	4	Early reduction	Cortical		18.45	153.16	123.34	42.63	100	675	2.01
7	Mudstone	Cobble		268	212	129.48	2	1	2	4	7	1	3	1	Early reduction	Edge			48.11	53.93	14.68	100	37.43
7	Mudstone	Cobble		268	220	128.98	3	1	5	4	5	4	2	4.5	Early reduction	Cortical		20.35	17.1	138.43	51.32	>50	13.58	7.33
7	Mudstone	Cobble		144	215	128.98	4	1	7	1	7	1	3	2	Early reduction	Single facet		30.43	122.88	76.79	45.14	>50	398	0.36
7	Mudstone	Cobble		144	185	129.18	5	1	13	1	5	4	1	4	Early reduction	Single facet		37.23	129.18	140.95	52.31	>50	1172	4.86
7	Mudstone	Cobble		144	185	129.18	6	2	14	1	8	0	1	4	Early reduction	Single facet		17.62	124.13	114.9	32.96	>50	291.01	2.11
7	Mudstone	Cobble		206	185	130.04	7	1	17	1	7	3	3	2	Redirecting	Single facet		18.8	105.25	72.27	51.61	<50	333	66.66
7	Mudstone	Cobble		206	185	130.04	8	1	16	3	7	1	1	0	no flake									95.3
7	Mudstone	Cobble		202	190	112.37	9	1	15	2	7	2	3	4	Early reduction	Single facet		19.2	15.4	98.92	38.3	>50	742	38.7
7	Mudstone	Cobble		202	164	112.37	10	2	23	3	6	2	1	3.5	Early reduction	Single facet		26.38	93.14	95.76	32.33	>50	268.31	2.68
7	Mudstone	Cobble		202	164	112.37	11	1	24	1	7	3	2	2	Early reduction	Single facet		9.12	100.66	80.53	23.25	>50	198.91	35.3
7	Mudstone	Cobble		202	164	109.22	12	1	26	3	8	3	1	3.5	Early reduction	Single facet		14.23	98.7	121.68	31.66	>50	374	0.36
7	Mudstone	Cobble		199	167	109.22	13	1	28	2	10	1	2	3	Redirecting	Single facet		20.44	109.21	68.31	26.88	<50	233.99	0.79
7	Mudstone	Cobble		199	159	106.46	14	2	25	2	9	2	1	2	Early reduction	Single facet		13.96	84.4	75.24	24.03	0	131.57	9.42
7	Mudstone	Cobble		199	158	98.23	15	1	33	1	10	4	3	1	Redirecting	Single facet		20.61	109.32	78.04	44.71	<50	267.23	7.6
7	Mudstone	Cobble		177	163	97.43	16	3	39	1	11	0	1	2	Redirecting	Single facet		6.41	66.39	33.68	24.95	<50	37.45	1.46
7	Mudstone	Cobble		170	155	80.44	17	2	36	4	9	3	2	4	Redirecting	Single facet		6.98	124.58	77.34	35.56	0	225.82	1.1
7	Mudstone	Cobble		170	155	71.83	18	2	38	2	10	2	1	4	Early reduction	Single facet		24.7	90.28	100.35	27.17	0	196.97	4.73
7	Mudstone	Cobble		160	131.94	72.08	19	3	21	4	11	5	7	4	Redirecting	Single facet		13.05	137.49	64.59	52.97	<50	391	2.12
7	Mudstone	Cobble		160	124.77	72.08	20	3	45	1	9	4	2	4	Early reduction	Single facet		15.86	79.29	46.83	16.85	0	57.8	0.47
7	Mudstone	Cobble		160	120.61	65.36	21	2	49	4	11	1	2	1.5	Early reduction	Single facet		11.7	78.6	74.65	19.06	0	84.3	10.75
7	Mudstone	Cobble		160	114.59	65.36	22	3	50	1	10	3	3	2	Redirecting	Single facet		8.87	60.54	46.1	21.96	<50	44.48	1.12
7	Mudstone	Cobble		139	119.38	65.36	23	3	47	4	10	2	3	2.5	Early reduction	Single facet		5.6	71.64	38.91	21.27	0	50.49	4.51
7	Mudstone	Cobble		139	114.45	65.36	24	1	32	4	9	3	1	1.5	Early reduction	Edge			64.12	38.21	12.96	<50	33.86	0.52
7	Mudstone	Cobble		117.79	100.81	65.36	25	4	21	4	11	3	3	3	Early reduction	Dihedral		11.12	48.63	56.88	22.92	0	66.45	0.31
7	Mudstone	Cobble		117.79	100.81	41.78	26	3	63	1	11	1	1	4.5	Early reduction	Single facet		10.2	108.78	58.67	29.87	0	153.16	2.28
8	Mudstone	Cobble	11251	298	240	182	Unmodified				6														12.78
8	Mudstone	Cobble		299	213	174	1	1	6	4	6	3	2	3.5	Early reduction	Cortical		7	145.26	125.35	32.83	100	458	3.25
8	Mudstone	Cobble		292	222	212	2	1	1	4	7	2	3	4.5	Early reduction	Cortical		33.76	135.44	22.1	55.97	100	1711	11.56
8	Mudstone	Cobble		292	222	212	3	1	9	2	6	2	2	4.5	Early reduction	Single facet		18.06	123.32	16.5	50.09	>50	880	1.03
8	Mudstone	Cobble		289	211	194	4	1	7	1	6	2	1	3	Early reduction	Single facet		9.87	126.72	101.73	27.52	>50	486	3.59
8	Mudstone	Cobble		289	211	194	5	1	5	4	7	0	1	0.5	Early reduction	Cortical		8.91	50.68	50.35	20.11	<50	57.52	14.63
8	Mudstone	Cobble		289	211	194	6	1	10	1	6	2	1	3.5	Early reduction	Single facet		30.87	124.04	155.53	46.18	<50	737	5.67
8	Mudstone	Cobble		284	193	167	7	2	12	1	7	1	1	2	Redirecting	Single facet		21.4	118.92	67.6	29.45	<50	131.01	13.72
8	Mudstone	Cobble		284	187	153.92	8	1	13	1	7	3	1	5	Early reduction	Single facet		21.01	15.6	21.1	37.87	>50	1044	27.94
8	Mudstone	Cobble		280	205	142.1	9	1	15	2	9	2	3	2	Early reduction	Single facet		2.51	125.31	58.38	24.11	<50	141.02	7.32
8	Mudstone	Cobble		278	183	138.15	10	1	19	1	8	1	1	2.5	Early reduction	Single facet		18.01	117.55	148.22	32.62	>50	512	19.6
8	Mudstone	Cobble		254	207	145.58	11	2	18	2	8	4	4	4	Redirecting	Single facet		21.26	120.88	58.12	60.92	<50	427	3.38
8	Mudstone	Cobble		241	193	137.5	12	1	11	2	8	1	1	3.5	Redirecting	Single facet		10.47	129.27	90.06	49.75	>50	436	28.42
8	Mudstone	Cobble		241	193	137.5	13	3	27	2	8	1	2	1	Early reduction	Single facet		6.47	122.36	18.22	9.13	0	20.49	6.7
8	Mudstone	Cobble		206	198	137.5	14	3	20	2	7	2	2	5	Early reduction	Single facet		45.44	61.74	108.02	44.97	0	292.86
8	Mudstone	Cobble		225	194	106.98	15	1	30	2	7	4	3	2.5	Early reduction	Single facet		29.84	141.87	112.27	41.83	0	566
8	Mudstone	Cobble		187	183	90	16	1	21	3	8	1	1	4	Early reduction	Single facet		41.64	88.14	121.34	51.52	<50	498	5.46
8	Mudstone	Cobble		186	173	101.55	17	2	33	4	8	3	3	5	Redirecting	Single facet		41.14	75.76	84.83	54.06	<50	431	5.14
8	Mudstone	Cobble		174	172	97.99	18	2	36	4	8	1	2	2	Early reduction	Dihedral		14.96	98.89	79.06	28.62	<50	141.04	106.76
8	Mudstone	Cobble		174	161	102.66	19	2	41	1	7	1	2	2	Early reduction	Single facet		5.45	76.69	83.07	20.86	<50	138	14.14
8	Mudstone	Cobble		171	153.92	75.46	20	2	38	3	6	1	2	5	Early reduction	Single facet		15.36	130.22	93.45	39.13	<50	485	135.97
8	Mudstone	Cobble		171	153.92	75.46	21	3	43	4	5	1	1	2	Early reduction	Single facet		6.74	74.38	40.82	21.18	<50	44.56	3.06
8	Mudstone	Cobble		171	122.36	75.24	22	3	40	4	5	4	2	2	Early reduction	Single facet		33.25	100.63	65.79	39.13	0	113.14	1.72
8	Mudstone	Cobble		171	118.83	72.07	23	3	47	1	7	1	1	3	Early reduction	Single facet		16.68	60.12	86.3	21.75	0	88.24
8	Mudstone	Cobble		162	119.45	57.24	24	3	48	3	7	1	1	4	Redirecting	Single facet		3.17	92.69	85.57	17.89	0	95.33
8	Mudstone	Cobble		132.23	130.97	57.24	25	4	50	2	7	3	3	3	Early reduction	Single facet		38.03	42.35	48.2	38.47	0	76.53
8	Mudstone	Cobble		130.27	119.78	52.16	26	5	53	1	7	1	1	3.5	Redirecting	Single facet		16.99	75.19	52.48	26.01	0	48.44	0.6
8	Mudstone	Cobble		126.6	102.73	52.16	27	4	49	4	7	3	3	4	Redirecting	Single facet		9.26	45.45	71.41	30.03	0	67.59	0.44
8	Mudstone	Cobble		126.63	98.65	44.3	28	4	54	1	7	2	1	3	Early reduction	Single facet		11.01	77.43	56.08	25.99	0	78.47	0.54
9	Mudstone	Cobble	3624.4	204.18	160.3	71.71	Unmodified				8														4.66
9	Mudstone	Cobble		206.37	162.41	61.06	1	1	5	4	8	2	2	5	Early reduction	Cortical		4.87	132.45	149.82	35.41	100	609	25.91
9	Mudstone	Cobble		203.53	154.22	61.06	2	2	2	4	8	5	4	5	Redirecting	Cortical		24.74	78.11	17.4	35.48	>50	313	15.38
9	Mudstone	Cobble		196.54	157.06	61.06	3	2	7	4	9	2	2	4	Early reduction	Cortical		15.23	80.15	98.81	35.83	100	342
9	Mudstone	Cobble		188.89	153.98	61.06	4	2	17	1	9	1	2	3	Early reduction	Single facet		16.55	101.14	59.83	23.95	>50	162.27
9	Mudstone	Cobble		175.19	161.96	60.75	5	2	12	1	8	3	2	4	Early reduction	Single facet		32.26	105.49	86.86	34.11	>50	317	4.64
9	Mudstone	Cobble		170.01	136.99	61.68	6	3	20	1	9	4	5	5	Redirecting	Single facet		17.76	139.81	53.71	37.71	<50	321	10.97
9	Mudstone	Cobble		170.01	136.99	61.68	7	2	8	4	8	0	1	0
9	Mudstone	Cobble		149.56	142.48	61.93	8	3	21	4	7	1	2	3	Early reduction	Single facet		22.96	68.03	55.57	23.87	<50	107.42	6.95
9	Mudstone	Cobble		139.69	135.56	64.48	9	3	24	4	6	1	2	3	Early reduction	Single facet		17.85	88.65	69.76	17.92	>50	70.79	9.91
9	Mudstone	Cobble		130.23	120.71	56.41	10	3	23	4	5	5	2	5	Redirecting	Single facet		20.31	109.1	71.99	27.37	<50	331
9	Mudstone	Cobble		130.38	104.76	53.46	11	3	27	1	8	3	2	2	Redirecting	Single facet		4.74	61.23	72.71	37.1	<50	86.6	1.88
9	Mudstone	Cobble		130.27	90.69	57.74	12	4	32	4	9	2	4	5	Early reduction	Single facet		2.93	67.48	50.69	32.12	<50	68.99
9	Mudstone	Cobble		122.41	90.23	52.08	13	3	18	4	7	4	2	3	Early reduction	Single facet		10.28	55.33	61.65	31.63	>50	109.58
9	Mudstone	Cobble		122.41	90.23	52.08	14	4	34	4	9	2	1	1	Early reduction	Collapsed			55.89	32.58	8.47	0	8.15	4.48
9	Mudstone	Cobble		122.56	82.95	48.95	15	4	41	1	10	1	3	2	Early reduction	Single facet		11.27	51.21	39.31	20.2	0	36.14	9.6
9	Mudstone	Cobble		120.93	88.32	48.95	16	4	39	4	8	3	3	2	Early reduction	Single facet		11.7	55.42	40.92	18.78	<50	36.92	0.42
9	Mudstone	Cobble		120.93	88.32	48.95	17	3	43	4	8	1	2	1										19.5
10	Mudstone	Cobble	4018.1	216	165	118.69	Unmodified				14														14.1
10	Mudstone	Cobble		195.89	167.31	116.68	1	1	8	4	14	1	4	5	Early reduction	Cortical		24.51	124.8	142.55	48.23	100	750	0.65
10	Mudstone	Cobble		195.89	167.31	116.68	2	1	4	4	11	0	1	0										3.57
10	Mudstone	Cobble		195.21	155.62	103.28	3	1	13	4	10	2	5	2	Early reduction	Cortical		27.01	154.77	69.28	36.84	>50	407
10	Mudstone	Cobble		182.81	146.45	97.36	4	1	9	4	7	1	3	4	Early reduction	Cortical		17.96	97.8	105.14	56.26	>50	565	12.56
10	Mudstone	Cobble		178.25	147.79	95.42	5	1	7	4	5	2	2	3	Early reduction	Cortical		18.99	91.98	127.7	36.71	100	466	43.63
10	Mudstone	Cobble		168.32	164.14	78.61	6	1	19	4	5	1	1	1.5	Early reduction	Single facet		23.97	92.41	81.06	27.3	<50	134.83	2.58
10	Mudstone	Cobble		168.32	148.6	85.73	7	2	20	1	5	1	1	3	Early reduction	Single facet		14.02	83.24	70.46	29.14	<50	110.83	3.48
10	Mudstone	Cobble		165.15	133.99	73.23	8	2	17	1	5	1	1	4	Early reduction	Single facet		22.71	71.63	68.8	26.27	>50	184.2
10	Mudstone	Cobble		146.4	141.94	73.23	9	2	22	1	5	3	2	2	Early reduction	Single facet		16.36	51.39	70.39	35.5	<50	120.44	0.73
10	Mudstone	Cobble		147.77	130.14	62.68	10	3	15	1	6	2	2	2	Early reduction	Single facet		17.12	85.88	70.5	30.85	<50	194.11	2.11
10	Mudstone	Cobble		147.77	130.14	64.12	11	2	24	1	6	3	1	4	Early reduction	Single facet		19.75	100.92	56.83	22.79	<50	128.51	0.27
10	Mudstone	Cobble		140.78	130.28	63.72	12	4	25	4	8	1	2	3	Early reduction	Single facet		13.13	74.41	36.41	14.42	<50	40.02
10	Mudstone	Cobble		141.36	114.87	65.28	13	2	28	4	7	3	3	2	Redirecting	Single facet		13.2	80.84	61.93	32.6	<50	155.68
10	Mudstone	Cobble		141.06	102.04	60.75	14	3	33	1	7	2	2	3	Early reduction	Single facet		15.46	79.54	71.04	20.86	<50	116.39
10	Mudstone	Cobble		141.42	95.89	44.56	15	5	37	4	7	1	1	1	Early reduction	Single facet		12.55	56.62	28.84	11.88	0	16.74	2.15
10	Mudstone	Cobble		141.54	96.52	41.63	16	4	32	1	7	0	2	4	Early reduction	Single facet		2.21	105.95	37.4	16.54	0	47.98
10	Mudstone	Cobble		141.32	94.22	36.64	17	4	38	4	5	1	1	2	Early reduction	Collapsed			86.59	54.74	7.58	0	54.49	1.41
11	Silcrete, Hunter Valley	Cobble	9645.9	241.79	208.11	154.6	Unmodified				6														30.49
11	Silcrete, Hunter Valley	Cobble		219.95	211.01	181.45	1	Steel	3	4	6	2	2	3	Early reduction	Cortical		45.85	141.41	108.36	51.57	100	787.38	4.17
11	Silcrete, Hunter Valley	Cobble		208.67	197.35	162.31	2	1	4	4	6	2	2	3	Early reduction	Cortical		28.52	160	140.77	54.54	>50	1072.1	2.59
11	Silcrete, Hunter Valley	Cobble		212.62	202.76	159.21	3	1	8	1	6	1	1	2	Early reduction	Single facet		14.1	151.19	82.05	31.19	>50	363.52	7.9
11	Silcrete, Hunter Valley	Cobble		212.84	196.83	145.51	4	1	9	1	6	3	3	3	Early reduction	Single facet		16.58	148.25	109.39	17.9	>50	252.51	1.61
11	Silcrete, Hunter Valley	Cobble		214.63	196.66	148.54	5	2	13	1	6	3	4	3	Early reduction	Single facet		33.69	129.35	92.71	37.33	<50	339.38	104.55
11	Silcrete, Hunter Valley	Cobble		202.34	179.68	151.61	6	1	16	1	5	5	3	5	Early reduction	Single facet		29.33	174	150.04	57.31	>50	1650	13.1
11	Silcrete, Hunter Valley	Cobble		191.95	178.49	134.9	7	1	19	3	7	2	2	4	Early reduction	Single facet		20.79	144.4	103.67	47.85	<50	669.34	5.74
11	Silcrete, Hunter Valley	Cobble		191.95	180.16	123.1	8	1	24	3	7	2	1	2	Early reduction	Single facet		10.36	121.88	100.82	23.78	>50	241.42	4.33
11	Silcrete, Hunter Valley	Cobble		192.49	178.39	132.48	9	1	23	1	8	2	1	2	Early reduction	Single facet		19.49	128.36	88.38	32.79	>50	353.98
11	Silcrete, Hunter Valley	Cobble		191.69	180.3	110.63	10	2	21	1	9	3	2	4	Early reduction	Single facet		20.13	124.48	96.38	27.82	0	297.74
11	Silcrete, Hunter Valley	Cobble		192.1	172.84	98.68	11	2	27	1	10	2	3	4	Early reduction	Single facet		14.65	120.68	111.44	34.36	<50	355.17	1.98
11	Silcrete, Hunter Valley	Cobble		192.1	172.84	98.68	12	2	17	3	9	0	1	0	no flake
11	Silcrete, Hunter Valley	Cobble		176.32	172.22	101.05	13	3	29	4	8	4	3	2	Early reduction	Single facet		48.97	67.72	97.04	51.03	0	221.53
11	Silcrete, Hunter Valley	Cobble		178.1	166.37	96.86	14	2	15	4	9	1	2	2	Early reduction	Single facet		9.39	82.75	105.39	22.18	>50	165.19	1.89
11	Silcrete, Hunter Valley	Cobble		177.12	159.45	98.51	15	3	35	4	8	1	2	5	Early reduction	Single facet		21.42	126.55	67.47	37.36	0	243.68	1.31
11	Silcrete, Hunter Valley	Cobble		177.12	159.45	109.71	16	4	36	4	7	1	1	2	Early reduction	Single facet		22.58	91.23	82.57	27.52	0	172.11
11	Silcrete, Hunter Valley	Cobble		780.01	160.76	104.95	17	2	32	2	7	1	2	2	Early reduction	Single facet		5.24	111.66	87.44	23.3	>50	175.59	6.27
11	Silcrete, Hunter Valley	Cobble		177.03	137.37	99.38	18	3	34	2	6	3	2	5	Redirecting	Single facet		25.89	95.88	123.66	29.56	0	382.43
11	Silcrete, Hunter Valley	Cobble		172.93	134.47	97.75	19	2	44	2	7	3	1	2	Early reduction	Single facet		16.62	87.21	58.09	26.16	<50	129.39
11	Silcrete, Hunter Valley	Cobble		143.8	142.08	93.45	20	3	31	4	9	2	2	4	Redirecting	Single facet		26.93	84.7	54.49	29.28	0	120.84	8.56
11	Silcrete, Hunter Valley	Cobble		142.63	137.02	89.07	21	3	45	2	9	3	3	5	Early reduction	Single facet		6.34	120.05	68.34	33.31	0	214.55
11	Silcrete, Hunter Valley	Cobble		143.25	135.77	67.45	22	2	38	2	9	2	2	4	Early reduction	Single facet		11.61	96.16	103.85	29.61	<50	198.96
11	Silcrete, Hunter Valley	Cobble		143.2	128.65	56.21	23	2	54	4	9	2	7	3	Early reduction	Single facet		8.54	111.51	73.05	30.25	<50	212.38
11	Silcrete, Hunter Valley	Cobble		143.2	128.65	56.21	24	4	56	2	4	2	2	2	Early reduction	Single facet		6.5	50.94	39.51	8.35	0	16.26
11	Silcrete, Hunter Valley	Cobble		143.2	128.65	56.21	25	4	58	1	4	0	1	3	Early reduction	Single facet		7.36	45.43	46.73	12.63	0	20.35
11	Silcrete, Hunter Valley	Cobble		142.89	138.09	54.26	26	4	57	1	3	0	1	3	Early reduction	Single facet		16	74.66	43.35	19.52	0	40.49	1.91
11	Silcrete, Hunter Valley	Cobble		137.08	136.38	46.84	27	3	48	4	2	2	2	3	Early reduction	Single facet		19.66	63.82	79.04	21.69	0	82.42	5.04
11	Silcrete, Hunter Valley	Cobble		137.08	136.38	46.84	28	4	56	1	2	0	1	2	Early reduction	Single facet		5.14	39.53	31.37	8.25	0	9.35	0.36
11	Silcrete, Hunter Valley	Cobble		137.46	112.43	46.84	29	4	57	2	1	3	1	4	Early reduction	Single facet		19.28	51.68	66.83	21.65	0	62.28
11	Silcrete, Hunter Valley	Cobble		137.15	113.22	45.34	30	4	60	2	3	2	2	4	Early reduction	Single facet		23.69	50.65	73.84	15.3	0	53.54	0.42
11	Silcrete, Hunter Valley	Cobble		119.28	111.13	45.01	31	4	62	1	3	2	1	2	Early reduction	Single facet		15.05	60.83	28.89	25.67	0	36.68	1.38
11	Silcrete, Hunter Valley	Cobble		119.28	111.13	45.01	32	5	58	4	4	1	2	2	Early reduction	Single facet		8.8	39.32	45.15	8.07	0	15.83	0.67
11	Silcrete, Hunter Valley	Cobble		110.4	101.75	40.01	33	4	65	2	3	1	1	5	Early reduction	Single facet		22.88	65.01	83.03	21.66	0	77	3.02
12	Silcrete, Hunter Valley	Cobble	11080.5	285.9	231.28	195.45	Unmodified				8														45.15
12	Silcrete, Hunter Valley	Cobble		285.88	231.33	194.9	1	1	8	4	8	1	1	2	Early reduction	Single facet		7.67	122.99	99.25	22.84	>50	243.99	19.73
12	Silcrete, Hunter Valley	Cobble		262.86	207.15	166.99	2	1	2	1	8	6	3	5	Early reduction	Single facet		47.96	195	142.36	54.59	>50	1337.05	2.21
12	Silcrete, Hunter Valley	Cobble		244.5	208.62	169.4	3	1	9	2	11	0	4	2	Early reduction	Single facet		11.3	171.59	83.46	48.45	<50	355.91	24.56
12	Silcrete, Hunter Valley	Cobble		244.5	208.62	169.4	4	1	7	4	7	0	1	0
12	Silcrete, Hunter Valley	Cobble		239.56	214.24	164.82	5	1	15	4	6	2	2	0	Early reduction	Cortical		76.23	116.11	17.6	85.8	<50	1418.75	10.84
12	Silcrete, Hunter Valley	Cobble		218.13	177.89	161.75	6	1	13	3	6	5	4	5	Early reduction	Single facet		23.66	179	126.86	103.95	>50	2756.1	5.29
12	Silcrete, Hunter Valley	Cobble		196.44	193.9	150.54	7	2	21	1	7	1	2	2	Early reduction	Single facet		35.23	147.37	87.63	35.95	<50	317.8	51.93
12	Silcrete, Hunter Valley	Cobble		192.32	170.31	155.76	8	2	18	3	6	1	2	3	Early reduction	Single facet		22.27	109.64	110.73	46.2	>50	584.9	19.7
12	Silcrete, Hunter Valley	Cobble		191.77	144.44	143.71	9	2	23	1	5	2	2	4	Redirecting	Single facet		20.89	146.45	88.01	46.74	<50	465.16	11.36
12	Silcrete, Hunter Valley	Cobble		191.77	144.44	143.71	10	2	14	3	5	0	1	0
12	Silcrete, Hunter Valley	Cobble		192.65	153.88	144.56	11	2	26	1	4	3	1	4	Early reduction	Single facet		9.6	114.09	106.78	31.68	<50	377.59	0.98
12	Silcrete, Hunter Valley	Cobble		185.87	163.28	146.61	12	2	25	3	6	0	2	2	Early reduction	Single facet		8.41	93.16	81.08	20.76	>50	175.42	1.77
12	Silcrete, Hunter Valley	Cobble		181.16	132.89	160.11	13	2	28	3	4	2	2	3	Early reduction	Single facet		18.22	70.96	112.14	28.32	<50	236.95	20.11
12	Silcrete, Hunter Valley	Cobble		160.15	131.81	133.54	14	2	29	4	4	3	2	5	Early reduction	Single facet		71.59	135.9	85.14	86.26	<50	682.24	13.88
12	Silcrete, Hunter Valley	Cobble		160.15	121.79	127.59	15	2	32	1	5	1	1	1	Early reduction	Single facet		18.21	53.15	47.49	16.68	0	50.35
12	Silcrete, Hunter Valley	Cobble		153.91	135.3	105.98	16	2	33	4	5	4	1	1	Early reduction	Single facet		34.83	68.87	95.39	34.07	<50	90.33	12.51
12	Silcrete, Hunter Valley	Cobble		152.85	119.87	110.64	17	2	27	2	8	1	2	3	Early reduction	Single facet		25.97	107.45	70.03	32.93	>50	235.14	38.41
12	Silcrete, Hunter Valley	Cobble		145.9	95.72	130.07	18	2	35	4	7	2	1	3	Early reduction	Single facet		26.53	86.33	62.44	28.58	<50	83.08	5.74
12	Silcrete, Hunter Valley	Cobble		145.16	130.98	91.76	19	2	40	2	8	3	3	4	Early reduction	Single facet		4.7	100.58	61.99	26.38	0	138.36	1.99
12	Silcrete, Hunter Valley	Cobble		147.19	132.18	83.12	20	3	45	2	8	2	3	3	Early reduction	Single facet		6.17	83.06	56.68	14.37	0	62.78	0.39
12	Silcrete, Hunter Valley	Cobble		135.45	122.06	83.97	21	2	37	1	7	1	3	2	Early reduction	Single facet		19.13	59.7	52.03	22.39	0	66.38	0.93
12	Silcrete, Hunter Valley	Cobble		132.98	86.22	105.17	22	3	46	2	5	3	1	3	Early reduction	Single facet		22.73	42.76	59.11	19.29	0	40.48	8.53
12	Silcrete, Hunter Valley	Cobble		127.54	108.41	89.76	23	3	48	4	7	2	1	2	Early reduction	Single facet		16.61	60.7	62.27	27.48	0	65.46	8.31
12	Silcrete, Hunter Valley	Cobble		133.98	97.92	81.7	24	3	51	2	8	2	3	4	Early reduction	Single facet		16.61	54.39	80.34	16.38	0	48.89	11.21
12	Silcrete, Hunter Valley	Cobble		116.43	92.21	77.85	25	3	52	4	7	7	5	5	Early reduction	Single facet		25	88.03	96.33	28.7	0	234.62	1.49
12	Silcrete, Hunter Valley	Cobble		112.7	90.53	75.17	26	3	62	4	9	2	3	2	Early reduction	Collapsed			56.78	46.17	22.08	0	33.94	6.11
12	Silcrete, Hunter Valley	Cobble		102.26	82.48	56.66	27	4	57	4	8	2	3	4	Redirecting	Single facet		25.55	65.61	76.97	21.78	0	113.01
14	Silcrete, Hunter Valley	Cobble	5594	227.6	186.38	129.97	Unmodified				7														28.91
14	Silcrete, Hunter Valley	Cobble		208.05	172.67	127.63	1	Steel	6	4	7	1	2	1	Early reduction	Cortical		21.97	94.53	54.48	21.29	100	128.97	18.65
14	Silcrete, Hunter Valley	Cobble		198.47	163	118.02	2	Steel	1	4	6	1	3	2	Early reduction	Cortical		35.53	103.47	80.99	31.65	100	238.67	3.05
14	Silcrete, Hunter Valley	Cobble		197.99	161	127.65	3	Steel	3	4	4	3	3	5	Early reduction	Cortical		19.49	116.45	132.09	45.69	>50	713.48	62.33
14	Silcrete, Hunter Valley	Cobble		192.67	165.14	133.8	4	1	11	1	4	2	2	3	Early reduction	Single facet		8.27	109.08	93.55	47.63	>50	359.92	0.76
14	Silcrete, Hunter Valley	Cobble		179.63	167	119.97	5	1	14	1	4	2	2	2	Early reduction	Single facet		24.36	104.71	78.29	38.9	>50	176.35
14	Silcrete, Hunter Valley	Cobble		178.51	165.55	139.09	6	Steel	8	4	4	0	1	1	Early reduction	Collapsed			55.86	64.92	18.34	<50	60.55	60.09
14	Silcrete, Hunter Valley	Cobble		177.61	153.3	137.34	7	1	13	2	3	3	1	3	Early reduction	Single facet		27.23	123.35	112.62	30.01	>50	400.56	7.13
14	Silcrete, Hunter Valley	Cobble		169.63	144.62	113.9	8	1	17	3	5	3	1	3	Early reduction	Single facet		13.8	102.39	134.69	33.53	>50	559.76	14.45
14	Silcrete, Hunter Valley	Cobble		150.48	144.42	92.21	9	1	19	2	6	2	3	4	Redirecting	Single facet		15.88	123.66	95.7	68.56	<50	640.38	1.59
14	Silcrete, Hunter Valley	Cobble		143.5	138.53	103.17	10	1	15	4	5	2	2	3	Early reduction	Single facet		17.76	97.5	85.44	23.24	<50	261.93	6.34
14	Silcrete, Hunter Valley	Cobble		146.21	97.89	99.7	11	1	20	3	5	5	3	5	Early reduction	Single facet		24.53	107.2	132.54	37.12	<50	453.08	1.24
14	Silcrete, Hunter Valley	Cobble		146.62	100.04	79.94	12	3	30	1	7	6	2	5	Early reduction	Single facet		21.08	95.6	99.11	44.64	<50	361.2	0.75
14	Silcrete, Hunter Valley	Cobble		145.66	91.95	58.01	13	3	32	3	11	3	3	4	Early reduction	Single facet		9.71	86.04	106.79	27.73	<50	157.35	0.91
14	Silcrete, Hunter Valley	Cobble		142.41	91.82	59.58	14	3	28	4	10	1	3	3	Early reduction	Single facet		15.29	71.36	69.49	40.11	<50	151.82	0.91
14	Silcrete, Hunter Valley	Cobble		143.33	85.92	51.67	15	3	37	3	9	2	4	2	Early reduction	Single facet		11.09	70.52	88.37	17.93	0	82.92	1.34
14	Silcrete, Hunter Valley	Cobble		124.19	77.45	51.1	16	3	40	4	7	4	2	3	Early reduction	Single facet		22.09	80.52	52.47	28.1	<50	112.76	15.34
15	Silcrete, Hunter Valley	Cobble	9020	244	213.07	144.52	Unmodified				4														23.6
15	Silcrete, Hunter Valley	Cobble		244.3	207.66	140.36	1	Steel	4	4	4	2	1	4	Early reduction	Cortical		31.54	123.61	152.18	43.27	100	878.8	1.06
15	Silcrete, Hunter Valley	Cobble		242.6	194.95	147.86	2	Steel	3	4	5	1	1	2	Early reduction	Cortical		27.21	114.43	81.81	30.13	>50	299.54	1.98
15	Silcrete, Hunter Valley	Cobble		241.14	200.31	139.82	3	Steel	6	1	5	1	1	4	Early reduction	Single facet		18.63	117.26	142.72	50.36	>50	935.65	1.49
15	Silcrete, Hunter Valley	Cobble		242.63	203.86	133.18	4	1	8	2	5	4	1	2	Early reduction	Single facet		9.5	125.01	108.73	23.6	>50	289.64	16.48
15	Silcrete, Hunter Valley	Cobble		236	201.75	140.42	5	1	5	1	8	3	3	5	Redirecting	Single facet		25	146.74	118.46	37.81	>50	812.25	6.73
15	Silcrete, Hunter Valley	Cobble		235.85	195.51	127.75	6	1	15	3	8	1	1	4	Early reduction	Single facet		24.27	114.24	131.13	38.47	>50	600.86	11.66
15	Silcrete, Hunter Valley	Cobble		215.43	190.32	125.07	7	1	16	1	8	2	1	2	Early reduction	Single facet		22.94	97.51	80.86	29.9	<50	197.9	25.35
15	Silcrete, Hunter Valley	Cobble		215.43	190.32	125.07	8	Steel	2	4	9	1	1	1	Early reduction	Cortical		14.8	61.16	71.91	14.32	100	52.86	0.7
15	Silcrete, Hunter Valley	Cobble		216.7	192.72	118.19	9	2	14	2	9	2	1	4	Early reduction	Single facet		23.96	124.48	95.85	34.12	<50	428.66	10.67
15	Silcrete, Hunter Valley	Cobble		184.59	169.18	120.59	10	1	19	1	10	4	9	5	Redirecting	Single facet		20.64	175	118.98	70.72	<50	1070.5	5.16
15	Silcrete, Hunter Valley	Cobble		187.3	165.99	97.29	11	2	22	3	5	3	2	5	Early reduction	Single facet		14.95	118.24	111.11	41.67	<50	561.66	3.13
15	Silcrete, Hunter Valley	Cobble		183.8	156.91	90.05	12	1	28	3	6	2	3	4	Redirecting	Single facet		27.02	112.58	113.79	42.66	<50	646.42	5.11
15	Silcrete, Hunter Valley	Cobble		183.8	142.28	88.09	13	2	24	1	5	2	2	4	Early reduction	Single facet		26.31	81.85	113.25	27.28	0	307.79	107.37
15	Silcrete, Hunter Valley	Cobble		183.83	117.13	81.82	14	2	17	3	5	2	1	4	Early reduction	Single facet		17.87	87.89	96.35	47.58	>50	532.76	5.28
15	Silcrete, Hunter Valley	Cobble		183.83	121.81	77.94	15	3	34	2	6	2	1	2	Early reduction	Single facet		9.99	73.41	45.24	14.57	0	31.58
15	Silcrete, Hunter Valley	Cobble		143.97	117.58	81.63	16	3	30	3	7	4	2	2	Early reduction	Single facet		20.03	83.42	60.14	36.86	<50	185.37	48.02
15	Silcrete, Hunter Valley	Cobble		143.26	91.52	80.27	17	3	36	4	9	2	2	2	Early reduction	Single facet		11.9	69.42	50.5	14.58	0	48.59	1.53
15	Silcrete, Hunter Valley	Cobble		143.62	106.37	79.54	18	2	31	4	9	2	4	3	Early reduction	Single facet		16.67	67.12	52.67	28.9	0	88.78
15	Silcrete, Hunter Valley	Cobble		123.22	108.16	81.63	19	3	43	4	7	6	3	3	Early reduction	Single facet		14.32	79.99	59.16	19.41	0	83.05
15	Silcrete, Hunter Valley	Cobble		123.21	84.47	53.03	20	2	37	3	10	8	4	3	Redirecting	Single facet		12.31	74.44	71.34	42.11	0	149.21	0.29
15	Silcrete, Hunter Valley	Cobble		124.81	89.92	57.53	21	3	29	2	14	2	1	3	Early reduction	Single facet		19.73	57.78	64.71	18.28	>50	79.75
15	Silcrete, Hunter Valley	Cobble		124.46	77.47	46.75	22	4	47	1	15	3	4	4	Redirecting	Single facet		12.48	79.21	39.95	27.5	0	69.8
16	Silcrete, Hunter Valley	Cobble	8244	230.49	207.47	164.88	Unmodified				3														15.91
16	Silcrete, Hunter Valley	Cobble		228.8	209.98	175.7	1	1	1	1	3	1	1	2	Early reduction	Single facet		9.47	147.2	104.25	32.53	>50	488.72	1.71
16	Silcrete, Hunter Valley	Cobble		230.59	164.81	183.51	2	1	4	4	3	2	2	2	Early reduction	Single facet		20.22	128.66	126.51	32.22	>50	2.07	2.07
16	Silcrete, Hunter Valley	Cobble		230.59	164.81	183.51	3	1	6	4	3	3	1	2	Early reduction	Single facet		17.74	106.55	96.53	17.25	<50	153.81	7.25
16	Silcrete, Hunter Valley	Cobble		232.16	195.99	174.52	4	steel	7	2	4	1	1	1	Early reduction	Single facet		9.04	50.62	67.35	8.88	>50	26.44	3.06
16	Silcrete, Hunter Valley	Cobble		226.85	194.21	161.44	5	steel	3	3	4	4	2	5	Early reduction	Single facet		14.23	16.4	16.9	52.03	>50	1333.1	3.09
16	Silcrete, Hunter Valley	Cobble		217.48	196.28	147.24	6	1	13	4	6	6	3	4	Redirecting	Single facet		23.81	150.87	245.38	60.96	<50	755.06	23.35
16	Silcrete, Hunter Valley	Cobble		211.44	182.02	150.06	7	steel	12	3	9	3	1	3	Early reduction	Single facet		19.67	93.33	108.17	51.91	>50	486.82
16	Silcrete, Hunter Valley	Cobble		214.28	182.78	121.71	8	2	20	1	11	4	6	5	Redirecting	Single facet		18.18	130.96	95.8	81.77	<50	698.08	8.33
16	Silcrete, Hunter Valley	Cobble		214.28	153.48	141.17	9	2	21	4	9	2	1	4	Early reduction	Single facet		22.19	113.66	90.65	31.55	>50	266.69	49.6
16	Silcrete, Hunter Valley	Cobble		197.35	151.74	108.14	10	2	24	4	10	5	3	4	Early reduction	Single facet		24.54	171	56.64	31.85	<50	187.2	130.93
16	Silcrete, Hunter Valley	Cobble		168.12	129.73	94.78	11	1	9	3	12	7	7	5	Early reduction	Single facet		15.26	128.88	128.14	68.22	>50	1233.15	1.09
16	Silcrete, Hunter Valley	Cobble		149.98	130.73	95.42	12	2	34	3	12	4	5	5	Redirecting	Single facet		18.69	122.1	113.97	46.54	0	448.98
16	Silcrete, Hunter Valley	Cobble		159.32	138.61	86.44	13	2	36	2	11	0	3	2	Early reduction	Single facet		15.84	73.05	63.97	24.9	0	88.54
16	Silcrete, Hunter Valley	Cobble		142.92	101.49	94.37	14	3	40	2	8	2	3	5	Redirecting	Single facet		23.57	117.01	64.74	41.1	<50	187.73
16	Silcrete, Hunter Valley	Cobble		144.92	99.99	81.53	15	3	37	2	7	6	5	4	Redirecting	Single facet		8.85	88.75	60.11	31.27	<50	203.9	8.07
16	Silcrete, Hunter Valley	Cobble		145.46	72.93	65.93	16	3	50	3	8	4	5	4	Redirecting	Single facet		8.13	71.86	98.87	28.33	<50	162.09	3.49
16	Silcrete, Hunter Valley	Cobble		145.47	73.67	58.3	17	3	47	4	7	3	2	3	Early reduction	Single facet		14.31	81.65	86.02	15.75	0	81.33	7.87
16	Silcrete, Hunter Valley	Cobble		139.4	73.67	58.3	18	4	53	2	8	4	3	2	Redirecting	Single facet		8.31	60.91	40.12	22.38	<50	38.1	0.2
16	Silcrete, Hunter Valley	Cobble		132.19	81.18	46.39	19	4	60	2	9	5	4	3	Redirecting	Single facet		7.72	89.03	50.62	24.63	<50	78.9	2.95
17	Silcrete, Hunter Valley	Cobble	9862.8	298.9	187.83	123.83	Unmodified				7														33.05
17	Silcrete, Hunter Valley	Cobble		290.43	205.4	123.11	1	1	3	4	7	2	4	3	Early reduction	Cortical		17.89	120.02	93.72	17.47	100	315.01	0.4
17	Silcrete, Hunter Valley	Cobble		288.01	175.97	215.72	2	1	9	1	5	4	1	4	Early reduction	Single facet		20.91	134.9	106	32.35	>50	385.65	1.35
17	Silcrete, Hunter Valley	Cobble		246.47	209.18	124.75	3	1	12	4	8	4	5	4	Redirecting	Cortical		43.43	120.91	127.41	55.83	<50	674.94	0.85
17	Silcrete, Hunter Valley	Cobble		246.47	209.18	124.75	4	1	17	4	7	1	2	2	Early reduction	Cortical		27.31	71.92	105.18	28.82	<50	140.96	6.28
17	Silcrete, Hunter Valley	Cobble		246.47	209.18	124.75	5	steel	6	4	6	0	1	0	no flake
17	Silcrete, Hunter Valley	Cobble		239.83	174.23	121.15	6	1	13	4	5	2	2	5	Early reduction	Cortical		14.72	173	96.5	36.27	>50	530	2.38
17	Silcrete, Hunter Valley	Cobble		248.76	209.71	127.77	7	2	19	2	5	3	3	4	Redirecting	Single facet		19.34	102.29	133.86	46.15	>50	377.89
17	Silcrete, Hunter Valley	Cobble		246.29	210.3	124.66	8	1	20	3	5	2	3	5	Early reduction	Single facet		21.84	119.28	129.93	64.96	<50	880.4	1.12
17	Silcrete, Hunter Valley	Cobble		246.29	188.82	126.45	9	1	22	4	4	1	1	4	Early reduction	Single facet		19.01	139.75	154.76	44.46	>50	674.82	9.93
17	Silcrete, Hunter Valley	Cobble		246.29	189.58	125.81	10	2	25	2	4	2	1	3	Early reduction	Single facet		25.88	103.38	119.99	29.97	<50	320.48	0.53
17	Silcrete, Hunter Valley	Cobble		246.29	166.34	118.47	11	2	26	2	5	2	1	3	Early reduction	Single facet		15.04	95.93	106.98	21.14	>50	213.43	30.8
17	Silcrete, Hunter Valley	Cobble		246.29	1677.67	128.36	12	1	29	2	6	4	2	5	Early reduction	Single facet		24.4	123.7	147.49	25.05	<50	509.04	0.88
17	Silcrete, Hunter Valley	Cobble		233.93	166.32	129.63	13	1	33	3	8	3	3	3	Early reduction	Single facet		15.24	99.76	89.7	48.18	>50	539.4	5.88
17	Silcrete, Hunter Valley	Cobble		233.93	154.46	120.18	14	2	28	1	8	4	2	2	Early reduction	Single facet		17.19	95.01	67.35	23.59	0	106.39
17	Silcrete, Hunter Valley	Cobble		227.91	160.93	120.29	15	1	36	1	10	1	2	4	Early reduction	Single facet		34.71	129	96.52	42.28	>50	454.6	0.83
17	Silcrete, Hunter Valley	Cobble		209.68	161.39	127.47	16	2	41	2	9	1	2	3	Redirecting	Single facet		13.67	92.71	87.41	52.32	<50	213.34	4.27
17	Silcrete, Hunter Valley	Cobble		209.42	137.78	118.78	17	2	39	1	8	3	3	3	Redirecting	Dihedral		23.55	100.2	91.32	25.31	<50	298.57	1.01
17	Silcrete, Hunter Valley	Cobble		192.85	138.3	111.82	18	1	24	2	8	2	2	4	Early reduction	Single facet		32.51	114.86	93.66	47.7	>50	590.62	3.19
17	Silcrete, Hunter Valley	Cobble		168.19	154.27	99.19	19	2	47	4	8	1	1	2	Early reduction	Single facet		46.43	79.96	61.67	35.67	0	123.58
17	Silcrete, Hunter Valley	Cobble		170.41	153.53	91.6	20	2	42	2	8	2	1	3	Early reduction	Single facet		13.85	96.49	105.62	36.44	>50	317.45
17	Silcrete, Hunter Valley	Cobble		157.75	119.81	86.21	21	2	49	2	9	5	7	5	Redirecting	Single facet		45.37	110.41	89.79	45.25	0	459.78
17	Silcrete, Hunter Valley	Cobble		128.11	118.48	85.74	22	2	54	1	7	2	3	3	Redirecting	Single facet		22.65	83.45	80.24	33.1	<50	197.88	0.73
17	Silcrete, Hunter Valley	Cobble		133.14	111.47	87.55	23	3	56	3	6	1	2	2	Early reduction	Single facet		17.63	47.71	82.27	18.4	0	88.9	16.76
17	Silcrete, Hunter Valley	Cobble		125.62	103.57	79.88	24	2	52	2	5	7	3	3	Early reduction	Single facet		30.45	71.13	79.11	31.39	0	181.3	2.94
17	Silcrete, Hunter Valley	Cobble		105.64	93.68	76.18	25	3	50	4	9	3	1	3	Early reduction	Single facet		20.57	84.03	75.3	35.19	>50	252.25	2.03
17	Silcrete, Hunter Valley	Cobble		104.31	97.78	78.62	26	3	64	4	11	3	5	3	Early reduction	Single facet		6.99	62.29	42.7	16.67	<50	51.82	6.06
17	Silcrete, Hunter Valley	Cobble		105.81	94.41	73.73	27	4	71	4	9	0	1	1	Early reduction	Single facet		10.33	30.1	47.4	11.45	<50	15.41	4.35
17	Silcrete, Hunter Valley	Cobble		99.19	82.7	73.77	28	4	63	1	8	1	5	3	Redirecting	Single facet		5.51	81.76	34.91	18.01	0	44.76	0.39
17	Silcrete, Hunter Valley	Cobble		101.31	73.87	69.68	29	4	70	4	4	1	2	2	Early reduction	Collapsed			49.25	43.36	11.72	0	21.65
17	Silcrete, Hunter Valley	Cobble		95.97	72.84	65.01	30	4	67	4	3	1	1	3	Early reduction	Single facet		10.63	57.94	52.76	22.07	0	57.58	8.49
18	Silcrete, Hunter Valley	Cobble	8685.2	236.6	206.4	162.18	Unmodified				3														45.15
18	Silcrete, Hunter Valley	Cobble		229.8	215.16	162.87	1	1	2	4	3	2	1	3	Early reduction	Cortical		27.73	146.16	114.3	55.41	100	912.45
18	Silcrete, Hunter Valley	Cobble		222.12	194.88	152.26	2	1	4	1	4	4	2	4	Early reduction	Single facet		8.23	147.43	118.82	42.62	>50	823.25	16.21
18	Silcrete, Hunter Valley	Cobble		209.73	169.71	151.73	3	1	7	1	6	1	2	4	Early reduction	Single facet		19.31	137.32	103.83	44	>50	497.98
18	Silcrete, Hunter Valley	Cobble		209.73	166.32	158.65	4	1	8	2	5	2	2	4	Early reduction	Single facet		10.39	137.07	144.29	17.16	>50	384.31	3.3
18	Silcrete, Hunter Valley	Cobble		201.69	172.85	151.27	5	1	9	1	6	1	4	4	Redirecting	Single facet		13.89	154.11	75.04	40.9	<50	555.82	7.73
18	Silcrete, Hunter Valley	Cobble		201.69	172.85	151.27	6	1	10	2	3	2	1	0.5	Early reduction	Collapsed							53.06
18	Silcrete, Hunter Valley	Cobble		201.69	172.85	151.27	7	1	14	1	4	1	2	1	Early reduction	Single facet		16.22	63.95	47.3	17.37	0	44.72	48.6
18	Silcrete, Hunter Valley	Cobble		201.69	172.85	151.27	8	Steel	15	1	3	2	1	2	Early reduction	Single facet		17.47	87.11	86.3	19.03	<50	145.6
18	Silcrete, Hunter Valley	Cobble		188.85	156.22	145.52	9	1	17	3	4	2	3	3	Redirecting	Single facet		25.22	129.82	145.15	27.78	<50	369.09	12.47
18	Silcrete, Hunter Valley	Cobble		190.03	163.63	155	10	1	13	3	3	4	1	4	Early reduction	Single facet		9.73	107.78	119.02	36.45	>50	604.7	23.48
18	Silcrete, Hunter Valley	Cobble		190.03	163.63	155	11	1	25	4	6	4	3	1	Early reduction	Collapsed			85	85.45	22.33	0	78.28	13.02
18	Silcrete, Hunter Valley	Cobble		190.03	155.14	112.62	12	1	27	2	7	5	4	3	Redirecting	Single facet		23.83	122.11	94.23	31.65	0	278.3	92.94
18	Silcrete, Hunter Valley	Cobble		188.28	151.69	130.03	13	3	33	1	8	3	3	3	Early reduction	Single facet		18.64	97.36	87.56	24.73	0	216.46	1.17
18	Silcrete, Hunter Valley	Cobble		177.01	143.3	136.76	14	2	30	2	8	3	3	3	Early reduction	Single facet		21.68	115.95	94.35	35.27	<50	363.55	9.03
18	Silcrete, Hunter Valley	Cobble		170.38	154.43	108.03	15	2	23	1	8	1	2	3	Early reduction	Single facet		22.53	102.55	77.23	39.21	<50	305.72	65.17
18	Silcrete, Hunter Valley	Cobble		160.58	146.38	107.27	16	1	41	1	7	2	2	3	Early reduction	Single facet		19.46	110.16	76.24	45.6	>50	362.6	2.01
18	Silcrete, Hunter Valley	Cobble		149.51	133.45	107.48	17	1	39	1	7	2	3	5	Redirecting	Single facet		30.67	119.57	78.7	53.32	0	439.54	6.46
18	Silcrete, Hunter Valley	Cobble		129.09	97.23	84.19	18	1	40	4	6	2	3	3	Early reduction	Single facet		7.37	93.71	98.78	42.75	>50	463.1	22.97
18	Silcrete, Hunter Valley	Cobble		135.52	96.64	65.75	19	3	46	1	5	3	3	5	Early reduction	Single facet		27.35	85.35	103.28	52.77	0	392.55
18	Silcrete, Hunter Valley	Cobble		94.43	87.3	65.95	20	3	48	1	5	1	2	0	no flake									212.65
18	Silcrete, Hunter Valley	Cobble		97.29	71.01	56.21	21	4	38	1	4	3	1	4	Early reduction	Single facet		16.09	58.98	63.08	33.39	<50	116.59	1.07
19	Silcrete, Hunter Valley	Cobble	9113.8	260.26	197.15	150.95	Unmodified																		38.87
19	Silcrete, Hunter Valley	Cobble		2543.9	175.03	161.5	1	Steel, red	1	4	3	2	1	5	Early reduction	Cortical		36.2	210	126.21	57.87	100	1664.15	1.58
19	Silcrete, Hunter Valley	Cobble		245.35	176.57	144.97	2	Steel	3	4	4	3	2	3	Early reduction	Cortical		25.65	133.04	106.84	35.65	>50	565.94	1.22
19	Silcrete, Hunter Valley	Cobble		243.98	181.12	173.07	3	Steel	6	1	5	2	2	1	Early reduction	Single facet		25.5	76.82	88.06	28.03	>50	154.56	1.35
19	Silcrete, Hunter Valley	Cobble		235.91	181.15	177.81	4	1	7	1	5	2	3	2	Early reduction	Single facet		31.12	149.14	123.18	47.63	>50	885.45	23.64
19	Silcrete, Hunter Valley	Cobble		235.91	181.15	177.81	5	1	4	1	4	2	1	2	Early reduction	Collapsed			78.92	74.99	13.6	>50	90.8	101.16
19	Silcrete, Hunter Valley	Cobble		223.38	180.81	179.12	6	1	12	1	5	2	1	3	Early reduction	Single facet		15.49	113.3	96.79	36	<50	350.57	29.78
19	Silcrete, Hunter Valley	Cobble		213.49	177.14	154.09	7	1	5	1	6	5	1	3	Early reduction	Single facet		35.51	216.18	101	45.34	>50	717.96	1.95
19	Silcrete, Hunter Valley	Cobble		213.49	177.14	154.09	8	1	16	1	10	2	3	3	Early reduction	Single facet		26.88	123.24	98.33	29.31	<50	312.77	3.3
19	Silcrete, Hunter Valley	Cobble		190.23	178.55	153.61	9	1	22	1	9	2	1	1	Redirecting	Single facet		11.07	88	33.4	21.73	<50	68.23	21.19
19	Silcrete, Hunter Valley	Cobble		189.15	176.24	148.98	10	Steel	14	3	10	2	4	3	Early reduction	Single facet		9.55	112.97	104.75	37.17	>50	468.38	0.6
19	Silcrete, Hunter Valley	Cobble		190.91	163.05	126.14	11	1	18	1	8	3	2	3	Early reduction	Single facet		32.29	121.08	93.45	51.6	<50	435.2	11.59
19	Silcrete, Hunter Valley	Cobble		176.24	133.11	122.53	12	1	29	1	9	4	4	5	Early reduction	Single facet		35.81	121.45	109.73	50.79	<50	761.3
19	Silcrete, Hunter Valley	Cobble		173.76	137.42	127.2	13	1	31	1	9	2	3	2	Early reduction	Single facet		22.8	96.94	85.32	27.27	<50	248.32
19	Silcrete, Hunter Valley	Cobble		173.6	133.32	124.66	14	1	32	1	8	2	2	2	Early reduction	Single facet		39.32	76.46	93.63	44.69	<50	236.62	3.38
19	Silcrete, Hunter Valley	Cobble		161.8	119.08	95.05	15	1	33	3	8	7	3	4	Redirecting	Single facet		22.39	110.77	111.67	41.27	<50	533.98	4.01
19	Silcrete, Hunter Valley	Cobble		153.93	115.59	92.02	16	2	42	3	12	3	6	4	Redirecting	Collapsed			100.2	111.45	21.06	<50	176.99	9.01
19	Silcrete, Hunter Valley	Cobble		143.56	98.29	70.62	17	3	44	3	9	2	5	3	Early reduction	Single facet		13.17	91.69	80.33	24.96	0	108.91	0.84
19	Silcrete, Hunter Valley	Cobble		126.19	110.02	76.84	18	3	37	1	6	1	2	2	Early reduction	Single facet		19.71	64.33	65.63	23.71	0	83.95	5.01
19	Silcrete, Hunter Valley	Cobble		135.42	110.49	59.84	19	2	46	4	5	4	4	4	Early reduction	Single facet		11.25	116.43	109.88	42.66	<50	257.33
19	Silcrete, Hunter Valley	Cobble		135.42	110.49	59.84	20	3	52	4	5	1	2	1	Early reduction	Collapsed							13.81
19	Silcrete, Hunter Valley	Cobble		139.11	110.55	60.66	21	4	54	3	4	3	2	3	Redirecting	Collapsed			75.88	35.42	23.5	0	54.42	1.07
19	Silcrete, Hunter Valley	Cobble		139.22	109.93	49.71	22	4	56	3	5	1	2	3	Early reduction	Single facet		4.79	74.09	56.14	12.03	0	43.44	0.66
19	Silcrete, Hunter Valley	Cobble		125.48	110.14	50.73	23	4	58	4	4	2	1	2	Early reduction	Single facet		14.66	41.33	64.61	26.16	0	59.55
19	Silcrete, Hunter Valley	Cobble		118.51	110.11	47.62	24	4	61	1	5	4	2	3	Early reduction	Single facet		9.38	84.42	63.75	19.34	0	74.79
19	Silcrete, Hunter Valley	Cobble		108.13	97.97	48.86	25	4	57	3	7	5	3	3	Early reduction	Single facet		26.37	48.63	52.66	25.52	0	46.84
20	Silcrete, Hunter Valley	Cobble	9097.1	272.07	205.08	133.35	Unmodified				6														24.1
20	Silcrete, Hunter Valley	Cobble		254.05	216.06	130.77	1	Steel	4	4	6	3	2	3	Early reduction	Cortical		57.27	103.76	149.26	59.42	100	1109.7
20	Silcrete, Hunter Valley	Cobble		253.03	214.3	127.81	2	Steel	5	4	7	1	2	1	Early reduction	Cortical		24.66	84.28	107.4	26.97	100	221.71
20	Silcrete, Hunter Valley	Cobble		258.46	212.79	129.49	3	1	7	1	6	2	2	5	Redirecting	Single facet		26.79	163	118.03	42.16	>50	817.3	1.23
20	Silcrete, Hunter Valley	Cobble		255.73	174.5	128.73	4	1	2	4	6	1	3	5	Early reduction	Cortical		30.59	151.61	143.07	43.37	>50	963	4.38
20	Silcrete, Hunter Valley	Cobble		244.1	163.89	127.83	5	1	8	1	4	2	2	2	Early reduction	Single facet		27.73	129.08	104.8	27.07	>50	409.5	0.73
20	Silcrete, Hunter Valley	Cobble		236.83	160.89	128.03	6	2	14	4	4	1	1	2	Early reduction	Single facet		33.67	118.04	101.81	34.15	>50	377.54	66.11
20	Silcrete, Hunter Valley	Cobble		236.45	163.79	130.12	7	1	15	1	4	2	1	3	Early reduction	Single facet		17.74	105.66	107.97	99.98	>50	389.71	10.75
20	Silcrete, Hunter Valley	Cobble		222.98	171.75	87.34	9	Steel	17	1	5	0	1	1	Early reduction	Single facet		20.74	142.15	148.86	48.38	>50	1058.2	0.66
20	Silcrete, Hunter Valley	Cobble		218.43	178.99	130.23	8	1	13	1	4	2	2	3	Early reduction	Single facet		28.23	103.67	110.43	37.54	>50	474.5	21.91
20	Silcrete, Hunter Valley	Cobble		223.25	172.04	85.94	10	2	18	1	4	2	2	3	Early reduction	Single facet		19	100.8	95.83	26.39	<50	216.6
20	Silcrete, Hunter Valley	Cobble		223.25	172.04	85.94	11	2	19	3	4	1	1	1	Early reduction	Single facet		10.8	79	49.16	12.62	>50	36.23	3.6
20	Silcrete, Hunter Valley	Cobble		210.91	155.68	86.2	12	1	23	1	4	4	3	5	Redirecting	Single facet		7.6	147.01	94.81	47.4	<50	447.94	2.1
20	Silcrete, Hunter Valley	Cobble		210.91	155.68	86.2	13	1	24	2	5	0	1	1	Early reduction	Collapsed							50.54
20	Silcrete, Hunter Valley	Cobble		190.08	133.35	82.48	14	2	27	2	4	1	1	3	Redirecting	Single facet		26.85	116.76	66.22	41.21	0	253.42	1.6
20	Silcrete, Hunter Valley	Cobble		175.91	147.54	96.25	15	2	21	4	4	6	2	2	Early reduction	Single facet		23.59	114.01	69.46	25.25	<50	237.87	5.59
20	Silcrete, Hunter Valley	Cobble		155.72	126.91	80.67	16	2	29	1	8	3	4	4	Redirecting	Single facet		21.94	88.29	84.48	49.37	0	292.32	3.95
20	Silcrete, Hunter Valley	Cobble		156.46	130.95	79.53	17	3	32	1	7	2	1	2	Early reduction	Single facet		16.13	62.93	76.68	22.77	<50	103.52	1.35
20	Silcrete, Hunter Valley	Cobble		150.65	121.96	83.01	18	2	37	4	8	1	2	2	Early reduction	Single facet		13.57	74.95	81.68	16.08	0	96.59	2.88
20	Silcrete, Hunter Valley	Cobble		149.94	110.34	80.3	19	3	30	3	7	2	2	4	Early reduction	Single facet		37.17	59.69	100.29	36.11	<50	196.53
20	Silcrete, Hunter Valley	Cobble		138.41	111.32	85	20	3	41	1	7	1	3	3	Redirecting	Single facet		19.12	92.57	51.82	29.63	0	121.74	3.06
20	Silcrete, Hunter Valley	Cobble		113.16	91.45	65.86	21	3	39	1	5	4	3	5	Early reduction	Single facet		18.74	84.52	72.67	45.25	0	321.1	9.09
20	Silcrete, Hunter Valley	Cobble		114.21	89.28	65.12	22	4	42	4	6	5	2	2	Early reduction	Single facet		5.45	67.41	47.37	10.42	0	23.53	1.38
20	Silcrete, Hunter Valley	Cobble		98.3	89.36	68.57	23	4	47	4	9	2	4	3	Redirecting	Single facet		22.82	67.51	61.55	20.72	0	78.31	0.57
20	Silcrete, Hunter Valley	Cobble		95.53	81.97	67.24	24	4	54	4	7	3	3	3	Early reduction	Single facet		11.5	81.96	47.48	19.55	<50	53.61	1.26
21	Mudstone	Cobble	9320.3	287.57	204.15	128.99	Unmodified				9														12.3
21	Mudstone	Cobble		286.01	218.57	138.79	1	1	2	4	9	3	5	3	Early reduction	Cortical		30.43	143.04	147.3	47.58	100	651.98	0.29
21	Mudstone	Cobble		268.5	222.22	131.08	2	Steel, handle	7	4	7	2	2	2	Early reduction	Cortical		33.78	115.47	102.27	36.86	100	326.97	3.16
21	Mudstone	Cobble		255.27	210.82	131.84	3	1	14	4	7	2	2	4	Early reduction	Cortical		28.66	125.45	134.49	40.52	>50	926.4	0.72
21	Mudstone	Cobble		255.27	203.27	131.84	4	Steel, handle	8	4	7	1	1	3	Early reduction	Cortical		14.04	80.45	127.34	17.28	100	155.57	0.38
21	Mudstone	Cobble		255.34	187.77	131.36	5	1	12	1	7	4	2	5	Early reduction	Single facet		18.76	178	210	54.92	>50	1489.8	57.19
21	Mudstone	Cobble		252.47	153.34	173.71	6	1	5	4	9	2	3	4	Early reduction	Cortical		23.23	156	107.73	32.38	>50	518.74	34.56
21	Mudstone	Cobble		252.47	153.34	173.71	7	2	23	3	8	4	3	4	Early reduction	Cortical		25.74	116.39	178	44.13	<50	588.4	9.21
21	Mudstone	Cobble		250.88	174.21	149.34	8	2	25	1	9	2	1	3	Early reduction	Single facet		29.19	118.14	118.88	34.38	<50	591.62	25.84
21	Mudstone	Cobble		236.28	184.52	137.04	9	2	24	2	10	2	3	3	Early reduction	Single facet		49.29	90.65	121.55	59.98	<50	530.26
21	Mudstone	Cobble		234.39	171.94	141.16	10	2	11	1	9	2	2	3	Early reduction	Single facet		14.16	106.82	88.62	46..05	>50	376.23	4.4
21	Mudstone	Cobble		226.21	132.22	114.76	11	3	31	3	9	7	4	5	Redirecting	Single facet		13.69	154	137.7	42.58	>50	923.25
21	Mudstone	Cobble		208.81	134.1	97.25	12	3	32	1	12	3	4	2	Early reduction	Single facet		31.36	84.64	78.11	49.59	<50	275.5	2.71
21	Mudstone	Cobble		208.81	134.1	109.4	13	3	42	2	11	1	2	2	Early reduction	Single facet		16.76	99.88	67.06	16.47	0	88.05	9.91
21	Mudstone	Cobble		162.15	135.19	114.97	14	3	44	1	10	3	4	2	Redirecting	Single facet		58.85	55.51	108.41	77.2	0	375.99	3.83
21	Mudstone	Cobble		161.91	126.85	86.57	15	3	21	4	9	5	4	5	Early reduction	Single facet		10.05	111.93	117.17	33.06	<50	275.73	0.38
21	Mudstone	Cobble		137.52	117.24	72.68	16	3	46	3	10	4	5	4	Redirecting	Single facet		25.12	87.63	90.8	30.66	0	218.92	120.15
21	Mudstone	Cobble		129.43	108.55	69.97	17	4	55	4	9	1	2	4	Early reduction	Single facet		24.27	60.82	99.81	25.98	0	107.42	4.49
21	Mudstone	Cobble		129.75	87.4	70.18	18	4	30	3	8	4	3	2	Redirecting	Single facet		28.18	39.14	76.8	24.88	0	91.1
21	Mudstone	Cobble		129.14	87.35	70.5	19	4	59	1	9	1	1	2	Early reduction	Single facet		7.74	52.87	53.82	10.63	<50	24.79
21	Mudstone	Cobble		129.14	87.35	54.84	20	4	56	4	9	2	5	4	Early reduction	Single facet		16.74	85.25	97.29	16.64	<50	75.66	0.93
22	Mudstone	Cobble	6013.8	285.05	165.38	112.98	Unmodified				6														7.81
22	Mudstone	Cobble		266.01	165.38	112.98	1	1	3	4	6	2	2	4	Early reduction	Cortical		22.44	128.21	106.41	38.33	100	465.7
22	Mudstone	Cobble		266.73	165.38	112.98	2	1	6	4	6	4	4	4	Early reduction	Cortical		13.85	121.84	165	29.5	>50	519.32	10.41
22	Mudstone	Cobble		227.75	157.42	115.36	3	1	5	4	6	4	5	4	Redirecting	Cortical		20.92	128.92	111.65	70.01	>50	565.94	14.65
22	Mudstone	Cobble		213.95	165.92	126.99	4	2	14	1	5	4	4	3	Redirecting	Single facet		20.53	118.43	80.3	26.65	>50	187.87	1.33
22	Mudstone	Cobble		214.78	165.64	114.17	5	2	17	3	5	4	2	4	Early reduction	Single facet		24.58	130.18	145.31	40	>50	601.58	11.04
22	Mudstone	Cobble		200.42	157.55	113.5	6	2	19	1	7	2	3	3	Early reduction	Single facet		21.83	128.52	72.04	29.91	>50	209.17	0.76
22	Mudstone	Cobble		169.83	164.2	113.45	7	2	21	1	6	3	4	2	Redirecting	Single facet		39.82	90.38	80.46	63.84	<50	353.02
22	Mudstone	Cobble		171.52	161.3	111.29	8	2	22	1	5	4	1	3	Early reduction	Single facet		14.41	90.99	100.8	30.45	>50	295.2	1.8
22	Mudstone	Cobble		161.55	159.23	90.45	9	1	29	3	8	5	1	5	Early reduction	Single facet		15.82	144.48	126.93	47	<50	1051.9	1.08
22	Mudstone	Cobble		158.8	125.55	83.61	10	2	33	3	12	2	2	3	Early reduction	Single facet		14.87	89.67	82.35	47.05	<50	224.43	3.29
22	Mudstone	Cobble		153.54	128.94	98.83	11	3	28	1	12	5	7	5	Redirecting	Single facet		19.79	124.34	126.56	25.13	<50	391.43	0.14
22	Mudstone	Cobble		152.48	119.95	73.7	12	3	44	3	10	1	3	2	Early reduction	Single facet		24.68	72.41	74.01	38.58	0	145.06	2.59
22	Mudstone	Cobble		152.48	98.86	58.64	13	3	34	3	8	4	3	4	Redirecting	Single facet		14.02	102.23	91.17	35	<50	260.34	0.16
22	Mudstone	Cobble		136.76	99.61	58.82	14	4	48	1	9	3	3	3	Redirecting	Single facet		7.71	53.06	88.29	38.9	<50	108.07	0.93
22	Mudstone	Cobble		115.24	91.93	57.62	15	4	36	4	9	2	3	3	Early reduction	Single facet		26.76	68.61	64.63	27.55	<50	83.83
22	Mudstone	Cobble		116.26	97.3	52.11	16	4	54	1	8	3	2	3	Redirecting	Single facet		9.09	74.1	53.25	37.31	<50	80.81
23	Mudstone	Cobble	7740.1	250.52	188.49	179.64	Unmodified				7														12.47
23	Mudstone	Cobble		250.3	165.69	177.77	1	1	2	4	7	2	1	3	Early reduction	Cortical		17.64	126.59	144.41	32	100	439.08	3.88
23	Mudstone	Cobble		252.18	191.17	148.81	2	1	6	4	8	2	2	5	Early reduction	Cortical		14.8	130.46	195	36.37	>50	883.95	0.95
23	Mudstone	Cobble		216.38	179.12	176.85	3	1	10	1	8	2	1	2	Early reduction	Single facet		32.7	103.31	118.01	37.63	>50	489.16	18.84
23	Mudstone	Cobble		211.6	151.06	145.96	4	1	13	4	9	7	2	4	Early reduction	Single facet		52.54	132.38	149.85	50.08	>50	1180.65	5.43
23	Mudstone	Cobble		221.19	165.03	150.16	5	2	5	4	14	3	4	4	Early reduction	Cortical		16.59	105.71	145.19	30.62	<50	358.32	8.25
23	Mudstone	Cobble		209.24	167.75	159.55	6	2	21	1	13	1	2	3	Early reduction	Single facet		27.26	84.42	83.62	37.59	>50	235.98	19.73
23	Mudstone	Cobble		210.41	169.91	150.53	7	1	22	1	12	2	1	3	Early reduction	Single facet		15.54	96.35	89.59	26.66	>50	227.98	67.7
23	Mudstone	Cobble		195.31	169.58	140.33	8	3	25	4	13	3	1	4	Early reduction	Single facet		26.21	124.51	105.43	40.13	<50	405.62	5.37
23	Mudstone	Cobble		192.51	139.23	139.92	9	2	24	1	15	3	2	2	Early reduction	Single facet		27.77	104.33	74.84	30.73	<50	174.06
23	Mudstone	Cobble		189.48	164.79	134.28	10	2	19	4	16	3	5	4	Early reduction	Cortical		8.13	107.14	117.85	47.34	<50	434	1.27
23	Mudstone	Cobble		188.78	144.24	139.29	11	2	30	2	14	5	3	4	Redirecting	Single facet		17.71	99.66	118.21	35.29	<50	332.93
23	Mudstone	Cobble		184.38	139.98	131.05	12	2	27	4	16	2	4	3	Early reduction	Single facet		17.6	115.04	85.14	29.62	<50	351.96
23	Mudstone	Cobble		184.92	132.11	114.25	13	2	33	3	14	2	6	4	Early reduction	Single facet		26.87	95.38	125.21	43.38	>50	469.54	7.2
23	Mudstone	Cobble		177.52	132.92	89.65	14	2	35	4	10	4	5	3	Redirecting	Cortical		27.72	161	45.74	28.44	<50	176.51	5.09
23	Mudstone	Cobble		138.2	121.71	90.72	15	3	23	4	9	4	4	5	Early reduction	Single facet		36.37	105.08	76.51	47.11	<50	406.32
23	Mudstone	Cobble		134.61	121.41	60.8	16	3	46	4	9	7	5	3	Early reduction	Single facet		23.13	92.6	62.64	41.01	0	203.31	3.05
23	Mudstone	Cobble		121.98	95.29	64.34	17	4	48	4	11	6	2	4	Redirecting	Single facet		32.36	83.83	70.4	45.45	<50	165.59
23	Mudstone	Cobble		121.61	79.61	66.87	18	3	49	4	15	2	5	3	Early reduction	Single facet		19.07	82.34	71.32	26.3	0	126.69	54.78
24	Mudstone	Cobble	12158.3	294.02	239.56	152.27	Unmodified				8														14.44
24	Mudstone	Cobble		292.83	242.28	152.27	1	1	7	4	8	3	2	3	Early reduction	Cortical		39.39	116.01	156	51.51	100	788
24	Mudstone	Cobble		296.65	221.29	152.27	2	1	9	1	9	1	2	4	Early reduction	Single facet		24.92	114.37	169	36.71	>50	505.34	11.16
24	Mudstone	Cobble		296.65	221.29	152.27	3	1	4	4	8	1	5	1	Early reduction	Collapsed			129.08	82.42	22.92	>50	191.36	65.69
24	Mudstone	Cobble		287.44	212.69	152.27	4	1	13	1	4	4	1	5	Early reduction	Single facet		13.32	180	127.72	57.37	>50	1393.65	0.46
24	Mudstone	Cobble		270.39	217.78	152.27	5	1	5	4	7	4	3	5	Early reduction	Cortical		42.93	171	176	52.23	100	1332.65	6.53
24	Mudstone	Cobble		266.44	196.13	148.22	6	1	14	1	8	6	2	5	Redirecting	Single facet		25.43	208	205	46.15	<50	1798.65	2.89
24	Mudstone	Cobble		266.44	196.13	148.22	7	1	19	1	12	1	2	2	Early reduction	Single facet		15.6	106.32	84.56	21.91	>50	79.67	1.24
24	Mudstone	Cobble		267.08	193.66	148.57	8	1	20	1	11	3	2	3	Early reduction	Single facet		16.81	119.57	147.83	41.49	>50	716.82	5.25
24	Mudstone	Cobble		245.43	177.4	148.31	9	1	15	1	12	2	4	3	Early reduction	Single facet		18.87	161	86.04	60.19	<50	490.16	6.87
24	Mudstone	Cobble		245.43	190.14	115.72	10	1	22	3	10	2	3	5	Redirecting	Single facet		20.99	189	119.74	43.37	<50	730.94	2.6
24	Mudstone	Cobble		246.58	165.81	105.15	11	1	29	2	9	4	3	4	Redirecting	Single facet		22.17	131.15	119.94	66.77	<50	849.15	11.62
24	Mudstone	Cobble		243.83	165.38	103.15	12	1	16	4	10	3	3	3	Early reduction	Single facet		9.78	145.23	100.93	40.55	<50	428.66	6.06
24	Mudstone	Cobble		245.72	134.92	97.95	13	2	41	1	10	2	3	3	Early reduction	Single facet		22.95	89.03	108.77	38.84	<50	294.13	1.64
24	Mudstone	Cobble		201.71	154.28	93.91	14	2	40	1	9	4	4	3	Early reduction	Single facet		45.07	103.07	62.66	53.03	0	325.43
24	Mudstone	Cobble		199.44	123.91	95.8	15	2	45	1	9	2	2	3	Early reduction	Single facet		25.5	121.8	77.71	39.25	<50	291.22	2.26
24	Mudstone	Cobble		170.26	105.66	68.09	16	2	43	4	9	4	3	5	Early reduction	Single facet		24.51	103.46	134.37	45.06	<50	262.1	4.83
24	Mudstone	Cobble		167.21	105.63	70.14	17	3	47	4	10	4	3	3	Early reduction	Single facet		34.43	68.1	65.25	36.74	0	105.31	5.25
24	Mudstone	Cobble		167.26	105.88	64.09	18	3	54	4	11	2	6	4	Early reduction	Single facet		26.36	70.53	98.71	34.39	0	166.6
24	Mudstone	Cobble		167.08	92.03	53.42	19	3	51	4	7	2	2	3	Early reduction	Single facet		28.13	55.99	68.12	27.71	0	68.92	17.06
24	Mudstone	Cobble		150.26	92.03	53.42	20	3	55	4	7	5	4	3	Early reduction	Single facet		30.12	40.38	81.27	29.64	0	98.3
25	Mudstone	Cobble	6265.8	235.65	190.4	184	Unmodified				6														24.16
25	Mudstone	Cobble		237.73	175	157.38	1	1	1	4	6	3	2	4	Early reduction	Cortical		21.46	135.28	107.85	35.75	100	696.72	2.82
25	Mudstone	Cobble		240.69	186.65	177.4	2	1	5	4	7	1	1	1	Early reduction	Cortical		8.41	75.35	92.34	12.6	100	74.01	5.5
25	Mudstone	Cobble		224.75	187.58	149.3	3	1	7	1	7	1	3	3	Early reduction	Single facet		27.93	147.27	75.14	38.97	>50	371.63	0.85
25	Mudstone	Cobble		224.75	187.58	149.3	4	1	10	1	5	0	1	0	no flake									16.87
25	Mudstone	Cobble		218.27	182.76	140.49	5	1	6	4	4	4	1	5	Redirecting	Cortical		27.62	165	113	60.19	>50	970.65	8.65
25	Mudstone	Cobble		218.27	175.89	140.49	6	2	15	3	7	1	2	2	Early reduction	Single facet		6.54	84.43	62.32	21.15	<50	96.2	11.43
25	Mudstone	Cobble		220.83	153.39	141.05	7	2	16	2	6	2	2	4	Early reduction	Single facet		24.24	96.11	157	36.13	>50	439.32	20.71
25	Mudstone	Cobble		200.49	154.27	141.57	8	1	14	1	6	2	4	4	Early reduction	Single facet		38.05	108.79	108.33	60.96	<50	548.92
25	Mudstone	Cobble		187.9	161.46	140.96	9	2	19	1	4	1	2	2	Early reduction	Single facet		33.5	114.01	87.44	32.85	>50	173.16	2.24
25	Mudstone	Cobble		187.9	159.74	140.96	10	2	12	1	3	2	1	2	Early reduction	Single facet		17.06	87.41	65.27	22.88	>50	137.94	28.47
25	Mudstone	Cobble		186.91	158.02	93.84	11	2	22	1	4	4	4	4	Redirecting	Single facet		16.43	128.45	129.73	50.66	<50	795	61.98
25	Mudstone	Cobble		186.91	158.02	93.84	12	2	27	3	4	0	1	1	Early reduction	Single facet		20.83	37.37	55.25	21	<50	32.86	0.51
25	Mudstone	Cobble		163.55	157.31	92.95	13	3	25	2	3	2	1	3	Redirecting	Single facet		22.45	65.8	82.55	35.2	<50	161.89	3.32
25	Mudstone	Cobble		157.11	119.12	88.16	14	3	24	4	4	1	2	5	Redirecting	Single facet		46.05	110.52	99.43	47.87	0	476.06	0.31
25	Mudstone	Cobble		149.68	119.48	71.66	15	3	26	4	3	1	2	3	Early reduction	Single facet		10.02	62.7	78.53	22.47	<50	87.35	9.64
25	Mudstone	Cobble		134.33	111.43	61.19	16	3	31	1	2	2	2	4	Early reduction	Single facet		32.05	101.85	92.9	38.03	<50	238.8
25	Mudstone	Cobble		134.33	104.8	61.19	17	3	33	1	2	1	1	2	Early reduction	Single facet		16.2	44.71	45.07	22.28	>50	35.18
25	Mudstone	Cobble		134.33	89.95	61.19	18	3	32	4	2	1	1	2	Early reduction	Single facet		7.81	25.01	51.22	17.25	0	11.18	1.14
25	Mudstone	Cobble		126.24	87.01	52.18	19	3	35	4	2	2	2	4	Redirecting	Collapsed			94.45	62.13	23.76	<50	92.33
25	Mudstone	Cobble		125.37	86.25	49.96	20	4	36	2	2	1	1	2	Early reduction	Single facet		7.27	39.8	60.71	14.86	<50	20.43	12.72
25	Mudstone	Cobble		122.98	85.97	50.85	21	3	38	4	2	1	1	2	Early reduction	Single facet		7.31	46.5	46.22	13.23	<50	22.74
25	Mudstone	Cobble		117.03	85.95	53.19	22	3	37	4	2	2	1	2	Redirecting	Single facet		10.86	52.84	73.46	25.71	<50	100.8	29.57
26	Silcrete, Hunter Valley	Cobble	8540.1	266.54	235.46	137.24	Unmodified				7														20.78
26	Silcrete, Hunter Valley	Cobble		137.64	226.13	133.42	1	1	1	4	7	1	2	5	Early reduction	Cortical		38.09	156	175	59.35	100	1415.45	3.61
26	Silcrete, Hunter Valley	Cobble		239.28	226.17	131.01	2	Steel	2	4	6	1	3	3	Early reduction	Cortical		39.4	140.67	110.61	50.6	100	766.48	13.26
26	Silcrete, Hunter Valley	Cobble		229.72	222.67	130.44	3	1	4	4	4	2	2	3	Early reduction	Cortical		36.3	133.27	122.67	45.16	>50	668.38	49.18
26	Silcrete, Hunter Valley	Cobble		220	181.69	124.46	4	Steel	11	4	4	2	1	5	Redirecting	Cortical		52.82	184	147.5	66.54	>50	1945.2	13.99
26	Silcrete, Hunter Valley	Cobble		216.08	182.77	116.59	5	2	9	1	5	2	1	4	Early reduction	Single facet		26.1	123.28	126.77	43.89	<50	518.62	0.93
26	Silcrete, Hunter Valley	Cobble		215.82	177.86	108.93	6	2	10	1	6	1	2	2	Early reduction	Single facet		7.82	88.5	88	20.33	<50	191.72	13.98
26	Silcrete, Hunter Valley	Cobble		186.26	174.97	109.13	7	2	14	2	5	3	3	3	Early reduction	Single facet		34.77	80.93	92.18	46.59	<50	317.96	1.66
26	Silcrete, Hunter Valley	Cobble		186.4	174.81	94.49	8	1	15	4	5	2	1	2	Early reduction	Single facet		28.11	101.02	107.66	37.46	<50	400.1	6.49
26	Silcrete, Hunter Valley	Cobble		186	150.5	96.58	9	2	20	1	6	0	3	3	Redirecting	Single facet		29.21	74.49	129.12	46.37	0	336	0.95
26	Silcrete, Hunter Valley	Cobble		180.22	144.61	75.44	10	2	21	1	3	4	1	4	Early reduction	Single facet		38.11	69.94	110.67	56.06	<50	426.14	2.26
26	Silcrete, Hunter Valley	Cobble		151.38	107.38	60.51	11	2	25	4	6	2	5	0	no flake									707.12
26	Silcrete, Hunter Valley	Cobble		136.93	106.04	61.43	12	3	26	4	3	1	2	3	Early reduction	Single facet		30.53	67.83	66.12	25.13	0	121.55
26	Silcrete, Hunter Valley	Cobble		138.59	103.37	48.63	13	3	27	4	2	2	1	3	Early reduction	Single facet		15.96	69.69	57.34	24.49	0	69.33	12.66
26	Silcrete, Hunter Valley	Cobble		135.19	90.03	45.27	14	4	29	1	3	1	1	3	Redirecting	Single facet		6.68	47.93	65.66	15.92	0	51.51	2.82
27	Silcrete, Hunter Valley	Cobble	8190	275.18	205.15	123.84	Unmodified				10														25.45
27	Silcrete, Hunter Valley	Cobble		275.18	205.15	123.84	1	Steel	2	4	10	0	1	0	no flake
27	Silcrete, Hunter Valley	Cobble		277.5	189.03	126.43	2	1	10	4	9	1	1	1	Early reduction	Cortical		12.52	47.98	75.35	14.22	100	35.39	0.68
27	Silcrete, Hunter Valley	Cobble		213.77	179.45	124.67	3	1	4	4	9	2	2	5	Early reduction	Cortical		26.72	141.45	169	38.46	100	960.95	4.35
27	Silcrete, Hunter Valley	Cobble		213.77	179.45	124.67	4	1	7	4	9	2	5	0	no flake									2130.84
27	Silcrete, Hunter Valley	Cobble		211.01	184.69	124.26	5	1	11	1	6	0	1	1	Early reduction	Single facet		7.76	43.44	47.25	7.78	>50	15.07
27	Silcrete, Hunter Valley	Cobble		209.5	183.2	122.02	6	1	8	4	5	1	3	2	Early reduction	Cortical		23.77	107.66	102.92	23.58	100	175.16	8.78
27	Silcrete, Hunter Valley	Cobble		205.99	184.8	127.56	7	1	16	1	3	0	1	3	Early reduction	Single facet		11.21	109.83	74.04	32.13	>50	193.23	148.17
27	Silcrete, Hunter Valley	Cobble		193.08	154.71	125.4	8	Steel	15	3	2	1	1	2	Early reduction	Single facet		24.77	106.23	106.8	25.82	<50	221.57	4.14
27	Silcrete, Hunter Valley	Cobble		199.56	151.38	125.56	9	1	17	1	2	2	2	4	Redirecting	Single facet		16.66	123.53	95.57	65.52	<50	490.02	2.95
27	Silcrete, Hunter Valley	Cobble		182.6	130.68	118.97	10	1	19	1	2	2	2	2	Early reduction	Single facet		17.3	121.34	86.01	22.56	<50	221.09	0.98
27	Silcrete, Hunter Valley	Cobble		157.02	146.96	132.14	11	2	20	1	2	2	1	4	Redirecting	Single facet		32.15	111.67	137.31	46.55	<50	684.12	7.32
27	Silcrete, Hunter Valley	Cobble		150.6	136.38	125.48	12	2	21	1	3	3	3	3	Redirecting	Single facet		34.33	114.18	62.69	48.12	<50	385.76	12.81
27	Silcrete, Hunter Valley	Cobble		139.32	127.97	95.75	13	1	26	1	3	0	1	4	Redirecting	Single facet		22.49	122.6	93.07	30.97	<50	224.75
27	Silcrete, Hunter Valley	Cobble		135.19	126.75	105.88	14	2	24	4	2	2	1	3	Early reduction	Single facet		9.09	109.56	122.4	43.82	<50	445.68	46.3
27	Silcrete, Hunter Valley	Cobble		124.85	112.24	109.84	15	2	27	3	3	2	1	4	Early reduction	Single facet		16.41	95.89	104.17	40.33	<50	402.24	1.31
27	Silcrete, Hunter Valley	Cobble		126.11	110.67	80.87	16	3	30	3	4	3	2	4	Redirecting	Single facet		15.16	110.66	84.11	32.09	<50	234.46	3.53
27	Silcrete, Hunter Valley	Cobble		111.86	98.39	82.69	17	4	28	4	5	2	1	3	Early reduction	Single facet		36.4	55.94	72.26	32.44	<50	171.68	1.38
27	Silcrete, Hunter Valley	Cobble		111.48	87.25	59.69	18	4	29	1	6	1	2	3	Early reduction	Single facet		24.85	70.04	58.35	26.74	0	136.12	1.46
27	Silcrete, Hunter Valley	Cobble		111.58	89.4	60.01	19	3	36	4	5	3	3	3	Early reduction	Single facet		27.6	67.49	65.59	29.16	0	134.99	5.74
27	Silcrete, Hunter Valley	Cobble		102.2	86.74	59.48	20	4	38	4	5	2	1	3	Early reduction	Single facet		10.36	65.75	50.24	21.88	0	58.87
27	Silcrete, Hunter Valley	Cobble		89.1	65.78	57.41	21	4	32	4	4	3	2	3	Early reduction	Single facet		22.13	65.09	52.7	23.27	<50	83.89
28	Silcrete, Hunter Valley	Cobble	5234.3	254.82	206.51	134.49	Unmodified				6														35.44
28	Silcrete, Hunter Valley	Cobble		255.89	206.34	136.6	1	1	2	4	5	0	2	1	Early reduction	Cortical		27.25	74.09	95.71	21.33	100	103.29	3.84
28	Silcrete, Hunter Valley	Cobble		249.42	200.43	130.97	2	1	1	4	3	1	1	4	Early reduction	Cortical		33.02	154.76	106.68	40.53	100	795.3	2.18
28	Silcrete, Hunter Valley	Cobble		233.41	199.09	133.41	3	1	5	4	3	3	3	3	Redirecting	Cortical		37.92	128.26	79.9	37.67	>50	314.54
28	Silcrete, Hunter Valley	Cobble		223.34	193.01	132.9	4	1	7	4	3	3	2	3	Early reduction	Cortical		31.5	129.69	90.03	39.85	<50	454.16
28	Silcrete, Hunter Valley	Cobble		207.34	195.95	110.62	5	1	12	1	4	2	3	5	Redirecting	Single facet		41.6	135.68	123.43	49.62	>50	737.8	18.72
28	Silcrete, Hunter Valley	Cobble		203.96	192.19	107.5	6	1	9	4	3	3	1	3	Redirecting	Cortical		23.71	110.18	111.45	37.16	>50	503.86	7.71
28	Silcrete, Hunter Valley	Cobble		202.02	176.23	118.33	7	1	17	1	5	1	2	4	Early reduction	Single facet		36.37	120.09	121.73	47.51	>50	775.2	40.6
28	Silcrete, Hunter Valley	Cobble		202.02	176.23	118.33	8	1	14	3	4	0	1	1	Early reduction	Single facet		17.11	57.01	37.56	17.58	>50	24.05	18.86
28	Silcrete, Hunter Valley	Cobble		198.14	175.58	121.82	9	2	13	1	3	1	1	3	Early reduction	Single facet		24.4	97.87	88.61	29.45	<50	213.4	15.3
28	Silcrete, Hunter Valley	Cobble		198.69	153.87	111.79	10	2	18	2	3	3	1	3	Early reduction	Single facet		20.54	83.67	98.41	32.37	<50	228.57	14.44
28	Silcrete, Hunter Valley	Cobble		184.21	149.44	105.91	11	2	21	1	5	3	4	3	Redirecting	Single facet		26.16	91.26	81.91	53.42	0	255.62
28	Silcrete, Hunter Valley	Cobble		178.33	142.03	113.87	12	2	23	1	4	0	1	3	Early reduction	Single facet		17.2	92.2	69.89	29.62	<50	175.84	18.28
28	Silcrete, Hunter Valley	Cobble		149.45	125.55	70.43	13	1	25	4	3	5	2	5	Redirecting	Single facet		30.44	120.9	151.22	66.36	<50	1230.35	49.45
28	Silcrete, Hunter Valley	Cobble		129.46	122.01	65.06	14	2	24	2	6	4	2	5	Early reduction	Single facet		23.62	92.75	76.53	24.45	<50	142.29	2.04
28	Silcrete, Hunter Valley	Cobble		128.58	126.12	63.99	15	4	30	2	8	1	2	3	Early reduction	Single facet		17.24	69.28	64.49	17.34	0	34.45	9.93
28	Silcrete, Hunter Valley	Cobble		125.2	119.64	57.18	16	3	33	4	7	0	4	5	Early reduction	Single facet		13.7	97.97	100.11	27.25	<50	212.05
28	Silcrete, Hunter Valley	Cobble		126.03	111.45	43.1	17	3	27	2	3	3	1	4	Early reduction	Single facet		11.25	59.61	84.04	26.64	>50	147.55	13.14
28	Silcrete, Hunter Valley	Cobble		127.21	114.95	42.31	18	3	28	1	5	1	2	4	Redirecting	Single facet		25.96	44.57	73.03	28.91	<50	97	13.14
28	Silcrete, Hunter Valley	Cobble		112.79	107.66	43.53	19	4	36	1	4	4	2	3	Early reduction	Single facet		8.7	50.99	43.23	18.01	<50	34.7	23.45
28	Silcrete, Hunter Valley	Cobble		108.97	103.95	40.85	20	4	42	1	6	3	3	5	Early reduction	Single facet		9.45	75.54	73	27.16	0	101.18	9.27
29	Silcrete, Hunter Valley	Cobble	11801.1	218.88	186.99	169.79	Unmodified				6														44.05
29	Silcrete, Hunter Valley	Cobble		218.88	186.99	169.79	1	Steel	3	4	6	0	1	0	no flake									17.29
29	Silcrete, Hunter Valley	Cobble		280.12	218.88	169.79	2	Steel	4	4	5	1	1	1	Early reduction	Cortical		-	-57.64	51.42	19.23	>50	55.22	54.15
29	Silcrete, Hunter Valley	Cobble		280.12	218.88	141.61	3	1	5	4	5	3	1	5	Early reduction	Cortical		25.59	165	138.15	50.16	100	1382.15	15.12
29	Silcrete, Hunter Valley	Cobble		280.12	218.88	141.61	4	1	7	2	7	0	1	2	Early reduction	Collapsed			86.65	69.23	19.56	100	114.5	56.94
29	Silcrete, Hunter Valley	Cobble		283.33	193.21	145.15	5	1	9	1	6	1	2	4	Early reduction	Single facet		24.29	122.08	152.27	36.86	>50	597.48	79.37
29	Silcrete, Hunter Valley	Cobble		283.33	193.21	145.15	6	1	1	4	5	0	1	0	no flake
29	Silcrete, Hunter Valley	Cobble		321.01	218.58	156.5	7	1	11	2	4	5	4	3	Early reduction	Single facet		27.15	117.4	150.15	33.34	>50	466.9	2529.9
29	Silcrete, Hunter Valley	Cobble		225.36	190.78	146.64	8	1	12	1	5	3	1	4	Early reduction	Single facet		52.25	102.56	137.79	58.13	>50	881.15	29.21
29	Silcrete, Hunter Valley	Cobble		224.37	184.09	122.49	9	1	14	2	7	2	1	5	Early reduction	Single facet		37.43	144.46	160	57.14	<50	1266.95	58.76
29	Silcrete, Hunter Valley	Cobble		220.65	175.33	100.43	10	2	13	4	8	0	2	4	Early reduction	Single facet		21.17	133	96.95	36.85	<50	339.44	10.67
29	Silcrete, Hunter Valley	Cobble		224.58	175.06	104.66	11	1	21	1	6	1	1	3	Early reduction	Single facet		29.36	109.58	105.94	40.03	<50	440.78	8.55
29	Silcrete, Hunter Valley	Cobble		198.67	172.48	102.9	12	2	16	3	6	4	3	4	Early reduction	Single facet		23.16	104.26	86.22	35.49	<50	319.5	2.81
29	Silcrete, Hunter Valley	Cobble		200.18	171.51	102.97	13	2	24	1	7	2	1	3	Early reduction	Single facet		21.56	81.19	113.77	33.1	<50	247.39	8.62
29	Silcrete, Hunter Valley	Cobble		172.94	148.64	89.8	14	2	25	1	8	5	4	3	Early reduction	Single facet		22.58	86.93	81.28	19.55	0	87.52	1176.65
29	Silcrete, Hunter Valley	Cobble		165.03	105.6	90.48	15	2	28	3	8	5	4	3	Redirecting	Single facet		20.45	83.98	92.27	53.77	0	325.15	2.02
29	Silcrete, Hunter Valley	Cobble		124.29	117.85	77.06	16	2	38	4	10	5	6	3	Redirecting	Single facet		7.82	83.24	78.45	48.74	0	196.82
29	Silcrete, Hunter Valley	Cobble		117.3	104.23	67.74	17	3	31	4	9	2	5	3	Redirecting	Single facet		20.4	89.16	82.98	28.17	0	137.06	4.38
29	Silcrete, Hunter Valley	Cobble		116.1	97.17	61.43	18	4	36	4	6	5	3	3	Redirecting	Single facet		8.6	57.79	66.52	39.47	0	109.83
29	Silcrete, Hunter Valley	Cobble		116.75	76.34	64.56	19	4	48	1	8	1	3	3	Redirecting	Single facet		7.89	84.9	61.77	24.87	0	67.97	0.99
29	Silcrete, Hunter Valley	Cobble		113.02	70.93	54.72	20	4	45	4	6	2	3	3	Redirecting	Single facet		6.28	105.23	51.27	26.3	0	80.83
30	Silcrete, Hunter Valley	Cobble	14107.1	374	198	173.24	Unmodified				6														55.78
30	Silcrete, Hunter Valley	Cobble		351	199.61	154.16	1	1	3	4	6	4	3	5	Early reduction	Cortical		60.46	153.52	164	79.66	100	2138.05	2.51
30	Silcrete, Hunter Valley	Cobble		351	199.61	154.16	2	1	5	4	7	2	2	2	Early reduction	Cortical		19.47	117.67	118.63	39.22	100	452.96	4.31
30	Silcrete, Hunter Valley	Cobble		351	199.61	154.16	3	1	10	4	7	0	1	3	Early reduction	Cortical		20.27	136.27	146.19	38.55	<50	692.74	23.27
30	Silcrete, Hunter Valley	Cobble		351	182.33	142.58	4	1	4	4	6	2	1	3	Early reduction	Cortical		36.8	138.61	154.77	38.77	>50	932	3.46
30	Silcrete, Hunter Valley	Cobble		351	182.33	142.58	5	1	12	1	7	2	2	3	Early reduction	Single facet		11.8	129.69	105.13	30.61	>50	473.54	4.85
30	Silcrete, Hunter Valley	Cobble		348	183.87	147.43	6	1	15	1	7	1	2	1	Early reduction	Collapsed			86.17	60.42	16.31	<50	94.99	9.89
30	Silcrete, Hunter Valley	Cobble		348	176.44	162.92	7	2	16	1	6	1	2	3	Redirecting	Single facet		30.86	137.9	97.19	51.69	<50	365.48
30	Silcrete, Hunter Valley	Cobble		348	176.44	162.92	8	1	9	3	5	2	1	1	Early reduction	Collapsed			103.76	82.92	12	>50	103.55	30.64
30	Silcrete, Hunter Valley	Cobble		348	176.44	162.92	9	2	20	3	6	0	1	2	Early reduction	Single facet		11.32	107.25	65.07	18.19	>50	114.17	17.3
30	Silcrete, Hunter Valley	Cobble		302.35	172.73	139.59	10	1	7	4	5	2	3	3	Redirecting	Cortical		22.11	146.11	73.09	46.91	<50	494	5.51
30	Silcrete, Hunter Valley	Cobble		284.54	169.19	141.93	11	1	22	4	4	3	2	5	Early reduction	Cortical		33.03	136.75	110.38	42.55	<50	1006	3.48
30	Silcrete, Hunter Valley	Cobble		283.34	156.3	112.59	12	1	24	4	5	0	1	3	Early reduction	Cortical		29.11	128.5	117.88	29.66	<50	459.26	22.33
30	Silcrete, Hunter Valley	Cobble		281.18	167.41	129.13	13	2	18	1	4	3	1	1	Redirecting	Single facet		17.56	98.16	72.31	22.79	<50	147.83	42.71
30	Silcrete, Hunter Valley	Cobble		282.29	159.44	104.7	14	2	26	1	6	1	1	5	Early reduction	Single facet		25.61	141.3	150.71	34.79	<50	621.16	4.09
30	Silcrete, Hunter Valley	Cobble		282.29	159.44	104.7	15	2	25	3	6	3	1	3	Early reduction	Single facet		14.19	107.17	114.79	27.39	<50	335.04
30	Silcrete, Hunter Valley	Cobble		257.3	175.61	115.75	16	2	27	2	8	3	3	3	Early reduction	Single facet		36.7	119.64	93.9	48.19	<50	625.84	2.79
30	Silcrete, Hunter Valley	Cobble		224.05	175.53	152.5	17	2	31	1	8	1	2	3	Redirecting	Single facet		29.49	109.6	104.19	70.22	<50	705.86	18.81
30	Silcrete, Hunter Valley	Cobble		206.26	153.92	121.1	18	2	30	1	7	1	2	3	Early reduction	Single facet		24.6	104.55	90.28	37.22	<50	350.83	8.04
30	Silcrete, Hunter Valley	Cobble		206.26	153.92	121.1	19	2	34	1	6	0	1	3	Early reduction	Single facet		29.43	99.57	61.28	30.78	0	145.64
30	Silcrete, Hunter Valley	Cobble		206.26	151.19	125.84	20	2	29	1	5	1	1	3	Early reduction	Single facet		13.92	86.06	94.17	35.35	<50	218.03	10.91
30	Silcrete, Hunter Valley	Cobble		205.76	149.63	113.64	21	2	36	2	5	4	1	3	Early reduction	Single facet		27.47	110.27	101.39	35.47	<50	323.69	51.74
30	Silcrete, Hunter Valley	Cobble		205.76	144.55	112.27	22	1	38	4	8	1	1	2	Early reduction	Single facet		11.1	94.29	75.1	20.79	<50	119.32	1.98
30	Silcrete, Hunter Valley	Cobble		176.85	152.36	118.26	23	2	42	1	8	2	4	4	Early reduction	Single facet		17.83	77.95	118.36	55.64	<50	333.98
30	Silcrete, Hunter Valley	Cobble		176.85	149.91	94.87	24	2	45	1	6	3	2	4	Early reduction	Single facet		10.55	93.97	130.54	34.57	<50	392.97	46.48
30	Silcrete, Hunter Valley	Cobble		160.4	147.85	92.34	25	2	47	1	7	2	2	1	Early reduction	Single facet		11.16	81.36	92.55	51.14	<50	241.23
30	Silcrete, Hunter Valley	Cobble		150	117.1	94.07	26	2	48	1	7	3	3	4	Early reduction	Single facet		33.24	87	85.28	42.7	<50	179.86	23.47
30	Silcrete, Hunter Valley	Cobble		149.97	131.97	65.93	27	2	50	2	7	3	2	4	Early reduction	Single facet		22.68	96.53	96.06	36.89	<50	303.47
30	Silcrete, Hunter Valley	Cobble		149.97	131.97	65.93	28	3	46	4	8	0	1	2	Early reduction	Single facet		11.24	41.63	61.22	13.63	0	32.34	5.19
30	Silcrete, Hunter Valley	Cobble		149.03	119.43	71.84	29	2	52	2	7	2	1	2	Early reduction	Single facet		11.38	55.6	68.86	21.41	0	61.56	18.68
30	Silcrete, Hunter Valley	Cobble		145.45	85.3	67.1	30	2	58	3	8	4	2	4	Early reduction	Single facet		17.18	54.52	107.78	41.57	0	166.55
30	Silcrete, Hunter Valley	Cobble		134.31	84.63	66.04	31	3	56	1	6	1	2	3	Early reduction	Single facet		28.22	53.02	56.5	28.97	0	77.08	4.03
30	Silcrete, Hunter Valley	Cobble		127.67	84.66	67.86	32	3	33	3	5	3	2	3	Early reduction	Single facet		15.86	86.16	54.25	31.72	<50	157.21
30	Silcrete, Hunter Valley	Cobble		122.61	80.23	68.82	33	3	54	4	6	2	2	3	Early reduction	Single facet		22.06	57.63	57.61	24.86	<50	95.61	21.53
30	Silcrete, Hunter Valley	Cobble		121.53	74.43	49.95	34	3	60	1	6	6	1	3	Early reduction	Single facet		8.27	63.42	78.51	24.52	0	81.94
FB1	Silcrete, Armidale	Flake	460.78	146.82	74.01	41.19	Unmodified				10														4.98
FB1	Silcrete, Armidale	Flake		146.82	74.01	41.19	1	4	9	4	10	1	1	1	Early reduction	Single facet	Ventral	3.02	36.96	36.04	3.96	0	3.53	0.77
FB1	Silcrete, Armidale	Flake		146.82	74.01	41.19	2	5	3	4	10	2	2	5	Early reduction	Single facet	Ventral	12.48	38.1	70.22	10.25	0	21.7
FB1	Silcrete, Armidale	Flake		114	72.93	41.35	3	4	4	4	10	4	4	4	Early reduction	Single facet	Ventral	49.21	32.04	62.19	47.81	0	104.97
FB1	Silcrete, Armidale	Flake		114.46	68.87	41.11	4	4	12	2	10	2	3	4	Early reduction	Single facet	Dorsal	15.33	50.83	63.65	14.34	0	31.01
FB1	Silcrete, Armidale	Flake		111.71	68.81	36.75	5	4	1	4	9	2	3	3	Contact removal	Single facet	Dorsal	4.33	66.81	53.19	16.61	0	55.36
FB1	Silcrete, Armidale	Flake		111.71	66.79	35.64	6	4	8	3	8	3	1	5	Early reduction	Single facet	Ventral	4.74	54.33	75.99	11.82	0	33.09	2.86
FB1	Silcrete, Armidale	Flake		103.63	64.59	35.091	7	4	14	4	10	2	4	2	Redirecting	Single facet	Dorsal	6.8	71.77	30.24	15.78	0	25.06
FB1	Silcrete, Armidale	Flake		86.7	58.05	35.26	8	4	7	4	8	3	2	3	Early reduction	Single facet	Dorsal	17.38	28.42	40.5	20.31	0	15.3
FB1	Silcrete, Armidale	Flake		86.7	58.05	35.26	9	4	25	3	9	2	2	2	Early reduction	Single facet	Ventral	5.03	50.8	40.73	7.71	0	9.06
FB1	Silcrete, Armidale	Flake		87.58	50.28	34.48	10	4	30	1	9	2	3	2	Early reduction	Single facet	Dorsal	14.32	28.77	47.72	19.67	0	26.57
FB1	Silcrete, Armidale	Flake		86.5	50.91	28.23	11	5	33	3	8	1	1	1	Early reduction	Single facet	Dorsal	8.56	40.81	23.21	9.47	0	5.97
FB1	Silcrete, Armidale	Flake		79	51.15	28.08	12	5	34	1	8	4	4	4	Redirecting	Single facet	Ventral	3.52	31.43	46.77	21.24	0	23.96
FB1	Silcrete, Armidale	Flake		79	51.15	28.08	13	5	36	1	8	2	2	3	Early reduction	Single facet	Dorsal	9.28	49.62	30.49	11.05	0	9.71
FB1	Silcrete, Armidale	Flake		69.87	51.09	28.08	14	5	31	4	8	1	2	3	Early reduction	Single facet	Ventral	10.94	39.33	40.41	10.18	0	11.11
FB1	Silcrete, Armidale	Flake		67.3	38.88	28.23	15	5	41	1	7	2	1	2	Early reduction	Single facet	Dorsal	26.9	14.46	38.48	28.77	0	13.71
FB1	Silcrete, Armidale	Flake		67.3	40.34	23.1	16	5	40	1	8	4	4	3	Early reduction	Single facet	Ventral	7.53	32.57	45.97	14	0	13.46
FB1	Silcrete, Armidale	Flake		62.54	40.34	23.1	17	5	37	4	8	1	1	1	Early reduction	Single facet	Ventral	1.84	13.12	13.28	5.78	0	0.84	0.07
FB1	Silcrete, Armidale	Flake		51.77	38.85	24.65	18	5	45	1	8	2	3	2	Early reduction	Single facet	Ventral	1.07	30.35	21.88	13.9	0	5.99	0.21
FB1	Silcrete, Armidale	Flake		51.89	37.74	25.8	19	5	35	4	7	3	2	2	Early reduction	Single facet	Dorsal	2.71	36.99	25.83	8.97	0	5.07	0.13
FB1	Silcrete, Armidale	Flake		51.89	34.28	19.02	20	5	50	4	8	2	1	3	Early reduction	Dihedral	Dorsal	2.55	23.17	17.52	8.63	0	3
FB1	Silcrete, Armidale	Flake		41.29	36.66	19.25	21	5	54	4	9	2	2	4	Early reduction	Single facet	Dorsal	11.46	21.13	25.44	13.1	0	6.25
FB1	Silcrete, Armidale	Flake		34.31	31.05	19.3	22	5	56	1	9	3	6	5	Redirecting	Single facet	Ventral	7.68	33.29	20.53	12.51	0	8.84
FB2	Silcrete, Armidale	Flake	354.35	122.63	96.95	35.43	Unmodified				11														5.89
FB2	Silcrete, Armidale	Flake		125.99	99.04	35.31	1	4	2	4	11	3	2	5	Contact removal	Single facet	Dorsal	26.06	71.88	49.94	21.75	<50	92.08
FB2	Silcrete, Armidale	Flake		125.99	81.69	31.6	2	5	12	4	12	1	1	3	Early reduction	Single facet	Dorsal	10.28	67.12	32.59	8.83	0	20.15	0.29
FB2	Silcrete, Armidale	Flake		125.99	80.43	31.6	3	4	11	4	12	1	3	4	Early reduction	Single facet	Ventral	5.48	42.54	56.61	10.07	0	15.16	7.39
FB2	Silcrete, Armidale	Flake		124.64	75.32	31.6	4	5	10	2	10	3	2	4	Early reduction	Single facet	Ventral	15.09	46.33	47.59	11.56	0	16.75	0.29
FB2	Silcrete, Armidale	Flake		95.01	70.82	31.08	5	5	14	3	11	3	2	3	Early reduction	Single facet	Dorsal	21.39	33.31	47.42	19.81	<50	31.66	0.24
FB2	Silcrete, Armidale	Flake		81.89	62.26	31.14	6	4	1	4	13	6	6	3	Early reduction	Single facet	Dorsal	20.91	74.85	27.34	21.36	0	33.34	2.34
FB2	Silcrete, Armidale	Flake		71.5	62.89	29.41	7	5	15	1	13	2	3	3	Redirecting	Single facet	Ventral	6.83	33.67	26.76	18.53	0	13.39
FB2	Silcrete, Armidale	Flake		72.71	57.87	22.41	8	5	20	1	12	2	4	4	Early reduction	Single facet	Ventral	11.68	46.08	51.73	11.45	0	24.79
FB2	Silcrete, Armidale	Flake		71.26	57.04	23.15	9	5	27	2	10	3	5	5	Early reduction	Dihedral	Ventral	6.23	57.53	39.48	11.78	0	17.43	2.35
FB2	Silcrete, Armidale	Flake		61.73	57.6	21.61	10	5	34	1	8	2	4	3	Early reduction	Single facet	Dorsal	1.49	26.39	33.15	14.8	0	6.13	1.55
FB2	Silcrete, Armidale	Flake		59.91	49.87	20.73	11	5	35	1	6	1	2	3	Redirecting	Single facet	Dorsal	4.08	13.99	27.96	12	0	3.41	0.44
FB2	Silcrete, Armidale	Flake		58.95	55.32	19.21	12	5	38	1	5	3	2	3	Early reduction	Single facet	Dorsal	7.09	25.78	25.45	11.85	0	9.52
FB2	Silcrete, Armidale	Flake		55.36	50.88	19.83	13	5	41	1	6	2	3	5	Redirecting	Single facet	Ventral	11.23	40.81	34.54	10.13	0	14.91
FB2	Silcrete, Armidale	Flake		52.22	47.74	13.47	14	5	44	2	5	1	3	4	Redirecting	Single facet	Ventral	8.71	26.04	33.87	16.22	0	9.13
FB2	Silcrete, Armidale	Flake		51.94	39.07	13.39	15	5	18	1	3	1	1	3	Redirecting	Single facet	Ventral	6.87	16.2	27.19	13.14	0	3.07	1.99
FB3	Silcrete, Armidale	Flake	316.59	119.36	80.66	45.33	Unmodified				14														2.32
FB3	Silcrete, Armidale	Flake		107.34	87.33	47.26	1	4	8	4	14	2	2	3	Early reduction	Single facet	Ventral	21.52	32.2	45.59	15.11	0	24.7	0.79
FB3	Silcrete, Armidale	Flake		107.53	76	48.28	2	4	13	4	14	3	6	4	Early reduction	Single facet	Dorsal	7.02	69.36	69.61	22.37	<50	46.44	0.34
FB3	Silcrete, Armidale	Flake		106.69	60.56	44.62	3	4	9	4	12	3	1	3	Early reduction	Single facet	Ventral	17.81	33.72	42.41	17.55	0	23.08
FB3	Silcrete, Armidale	Flake		106.69	60.56	38.01	4	4	3	4	13	3	1	2	Redirecting	Collapsed	Dorsal		64.96	22.83	10.8	0	14.89	5.43
FB3	Silcrete, Armidale	Flake		106.64	58.78	38.01	5	5	20	1	15	1	4	3	Early reduction	Dihedral	Dorsal	8.92	30.73	38.73	7.64	0	6.6	0.52
FB3	Silcrete, Armidale	Flake		90.92	47.63	37.37	6	4	14	4	12	5	5	4	Redirecting	Single facet	Dorsal	14.41	48.91	42.2	17.63	0	41.35	0.12
FB3	Silcrete, Armidale	Flake		91.79	57.44	37.51	7	5	29	1	12	2	3	3	Early reduction	Single facet	Dorsal	14.4	44.69	42.97	13.65	0	15.54	0.12
FB3	Silcrete, Armidale	Flake		83.44	50.46	37.34	8	5	21	1	11	1	2	3	Redirecting	Single facet	Dorsal	10.7	41.89	41.51	9.47	<50	14.82
FB3	Silcrete, Armidale	Flake		83.44	49.9	37.34	9	5	18	1	10	3	2	5	Early reduction	Single facet	Dorsal	2.83	48.6	47	6.14	0	7.43	0.41
FB3	Silcrete, Armidale	Flake		76.27	48.7	30.88	10	5	17	2	11	5	4	3	Early reduction	Single facet	Dorsal	11.58	28.51	38.73	17.69	<50	18.75	6.23
FB3	Silcrete, Armidale	Flake		69.3	52.63	30.19	11	5	41	4	12	3	3	3	Early reduction	Single facet	Dorsal	13.1	36.22	19.95	15.16	0	11.61	0.93
FB3	Silcrete, Armidale	Flake		69.36	51.55	24.06	12	5	33	2	12	3	4	2	Early reduction	Collapsed	Dorsal		32.1	28.66	9.27	0	4.06	1.86
FB3	Silcrete, Armidale	Flake		59.43	49.8	23.93	13	5	47	4	11	2	5	4	Early reduction	Single facet	Dorsal	15.21	33	33.24	13.11	0	16.93
FB3	Silcrete, Armidale	Flake		59.17	44.66	22.32	14	5	43	4	8	2	4	3	Early reduction	Single facet	Dorsal	3.91	24.59	42.21	7.56	0	9.47
FB3	Silcrete, Armidale	Flake		50.01	42.83	15.66	15	5	44	4	6	2	5	5	Redirecting	Single facet	Ventral	12.17	27.64	43.59	14.48	0	25.26	0.45
FB4	Silcrete, Armidale	Flake	243.05	102.77	99.37	26.41	Unmodified				9														1.05
FB4	Silcrete, Armidale	Flake		102.83	88.79	26.41	1	4	6	4	9	3	2	3	Contact removal	Single facet	Dorsal	16.22	26.51	60.83	21.7	0	35.77	2
FB4	Silcrete, Armidale	Flake		104.64	88.51	21.94	2	4	10	1	10	3	2	3	Early reduction	Single facet	Ventral	9.7	46.99	53.22	10.84	<50	28.6	4.79
FB4	Silcrete, Armidale	Flake		99.72	78.07	21.94	3	5	9	4	11	3	2	5	Early reduction	Single facet	Dorsal	4.5	89.21	28.37	10.7	<50	13.41
FB4	Silcrete, Armidale	Flake		101.32	71.12	22.16	4	5	17	2	12	3	2	3	Early reduction	Single facet	Ventral	8.37	29.03	53.83	11.69	<50	14.81
FB4	Silcrete, Armidale	Flake		92.83	68.41	22.16	5	5	13	1	13	2	6	3	Early reduction	Single facet	Dorsal	4.4	22.68	40.29	15.77	<50	16.05	1.75
FB4	Silcrete, Armidale	Flake		82.36	62.98	20.25	6	5	23	2	9	5	5	4	Redirecting	Single facet	Ventral	7.4	32.58	36.26	15.63	<50	16.03	6.9
FB4	Silcrete, Armidale	Flake		66.47	58.27	21.34	7	5	11	1	9	3	4	4	Early reduction	Single facet	Ventral	6.61	51.95	29.04	16.58	0	18.44
FB4	Silcrete, Armidale	Flake		66.97	56.96	21.1	8	5	30	4	8	5	2	3	Redirecting	Single facet	Ventral	5.11	24.32	36.06	8.75	0	7.72
FB4	Silcrete, Armidale	Flake		66.92	54.14	21.1	9	5	21	4	11	4	3	2	Early reduction	Single facet	Ventral	8.29	23.58	22.49	9.71	0	4.27	2.02
FB4	Silcrete, Armidale	Flake		66.92	54.14	21.1	10	5	39	1	12	3	1	1	Redirecting	Edge	Dorsal	-	25.31	23.29	3.54	0	1.55	1.03
FB4	Silcrete, Armidale	Flake		65.2	45.74	20.54	11	5	42	1	14	2	5	4	Early reduction	Single facet	Dorsal	17.3	22.8	49.76	13.97	0	15.42
FB4	Silcrete, Armidale	Flake		63.12	49.41	20.54	12	5	33	1	11	4	4	2	Early reduction	Single facet	Dorsal	7.89	21.83	23.1	6.77	0	4.33
FB4	Silcrete, Armidale	Flake		57.85	42.94	19.28	13	5	35	4	11	3	4	2	Early reduction	Single facet	Ventral	4.71	24.19	34.32	3.68	0	5.77	0.25
FB4	Silcrete, Armidale	Flake		58.27	40.12	18.84	14	5	47	1	10	1	3	4	Early reduction	Single facet	Ventral	12.31	22.71	26.92	11.82	0	7.57
FB4	Silcrete, Armidale	Flake		54.8	39.24	18.58	15	5	51	4	8	1	3	4	Early reduction	Single facet	Dorsal	5.94	27.88	31.93	6.71	0	5.5
FB4	Silcrete, Armidale	Flake		54.8	33.68	19.44	16	5	25	4	6	6	2	3	Redirecting	Single facet	Ventral	6.65	27.53	24.76	6.56	0	3.4	1.05
FB5	Silcrete, Armidale	Flake	269.54	126.53	87.69	36.31	Unmodified				8														2.22
FB5	Silcrete, Armidale	Flake		97.06	85.66	26.29	1	4	3	4	8	3	1	5	Redirecting	Single facet	Dorsal	10.46	85.16	96.11	27.72	<50	84.94	0.04
FB5	Silcrete, Armidale	Flake		94.24	85.66	26.29	2	4	11	4	10	3	2	2	Early reduction	Single facet	Dorsal	2.19	53.34	28.13	4.33	0	5.81	1.6
FB5	Silcrete, Armidale	Flake		94.24	69.64	24	3	5	1	4	11	4	2	4	Early reduction	Single facet	Ventral	17.61	30.39	52.98	15.34	<50	22.93
FB5	Silcrete, Armidale	Flake		84.19	68.18	25.91	4	4	13	4	13	5	5	5	Contact removal	Single facet	Dorsal	11.16	46.63	33.03	15.82	0	26.11	4.17
FB5	Silcrete, Armidale	Flake		85.05	67.95	23.22	5	5	19	1	13	2	4	3	Early reduction	Single facet	Ventral	15.48	34.2	38.38	13.93	0	18.65
FB5	Silcrete, Armidale	Flake		85.05	67.95	23.22	6	5	20	1	11	2	2	0	no flake									6.2
FB5	Silcrete, Armidale	Flake		83.83	50.44	23.34	7	5	23	4	11	2	2	3	Early reduction	Single facet	Ventral	20.66	25.79	43.12	13.99	0	17.49	0.33
FB5	Silcrete, Armidale	Flake		76.86	50.54	23.26	8	5	28	1	11	1	2	2	Early reduction	Single facet	Dorsal	5.29	30.91	20.69	6.02	0	3.06	2.57
FB5	Silcrete, Armidale	Flake		76.42	41.14	22.08	9	5	18	4	10	3	2	3	Early reduction	Single facet	Ventral	14.87	26.39	36.21	10.22	0	12.84
FB5	Silcrete, Armidale	Flake		54.14	40.54	18.3	10	5	32	4	11	3	8	3	Early reduction	Single facet	Ventral	6.02	23.45	32.63	7.9	0	8.25	23.84
FB5	Silcrete, Armidale	Flake		54.14	31.36	18.06	11	5	25	4	6	1	2	3	Early reduction	Single facet	Ventral	8.41	15.64	28.25	7.84	0	3.23
FB6	Silcrete, Armidale	Flake	192.35	104.45	103.04	27.27	Unmodified				10														2.16
FB6	Silcrete, Armidale	Flake		86.23	68.67	27.27	1	4	9	4	10	3	4	4	Early reduction	Single facet	Ventral	19.01	33.43	61.53	12.12	<50	29.8	35.41
FB6	Silcrete, Armidale	Flake		84.34	60.46	28.83	2	5	12	3	9	4	3	4	Early reduction	Single facet	Dorsal	4.26	39.17	54.58	14.58	0	19.44
FB6	Silcrete, Armidale	Flake		84.98	49.8	24.48	3	5	1	4	10	3	2	4	Early reduction	Single facet	Dorsal	20.65	30.12	39.77	21.09	0	19.84
FB6	Silcrete, Armidale	Flake		76.57	48.44	23.33	4	5	14	1	11	5	4	3	Redirecting	Single facet	Ventral	7.43	32.74	27.07	18.53	0	13.37	0.46
FB6	Silcrete, Armidale	Flake		61.36	50.35	22	5	5	19	1	12	2	4	3	Contact removal	Single facet	Dorsal	13.07	25.92	32.13	14.86	0	14.66	0.21
FB6	Silcrete, Armidale	Flake		61.36	50.35	20.77	6	5	26	1	10	4	2	3	Early reduction	Single facet	Ventral	2.48	26.4	28.6	4.83	0	3.83	1.22
FB6	Silcrete, Armidale	Flake		52.29	48.41	22.29	7	5	17	4	12	2	3	3	Early reduction	Single facet	Ventral	18.65	21.81	31.13	19.33	<50	10.63	0.27
FB6	Silcrete, Armidale	Flake		50.38	34.41	20.86	8	5	24	3	11	4	4	3	Redirecting	Single facet	Ventral	3.63	25.51	37.17	13.99	0	7.52	0.49
FB6	Silcrete, Armidale	Flake		49.56	33.31	20.86	9	5	35	1	11	3	4	3	Early reduction	Single facet	Dorsal	5.06	26.77	16.17	11.32	0	4.36
FB6	Silcrete, Armidale	Flake		37.61	33.94	20.84	10	5	36	4	10	2	4	2	Redirecting	Single facet	Ventral	4.11	31	11.18	8	0	2.1
FB6	Silcrete, Armidale	Flake		37.55	30.95	20.71	11	5	39	4	8	5	4	3	Redirecting	Single facet	Ventral	3.7	23.05	34.66	3.88	0	2.55
FB7	Silcrete, Armidale	Flake	183.38	100.83	88.01	32.73	Unmodified				11														3.37
FB7	Silcrete, Armidale	Flake		100.83	88.01	32.73	1	5	2	4	11	1	1	1	Early reduction	Single facet	Dorsal	10.3	15.44	34.89	6.81	0	3.15	2.17
FB7	Silcrete, Armidale	Flake		93.5	75.85	33.67	2	5	10	4	11	5	5	5	Early reduction	Single facet	Ventral	20.85	35.87	54.81	13.9	>50	42.46	4.47
FB7	Silcrete, Armidale	Flake		81.18	66.64	31.74	3	4	1	4	11	4	5	3	Early reduction	Single facet	Dorsal	14.47	47.91	44.04	16.64	>50	34.16	0.02
FB7	Silcrete, Armidale	Flake		74.18	63.91	31.9	4	5	8	4	10	3	2	3	Early reduction	Single facet	Ventral	9.95	25.85	32.73	10.05	0	5.95
FB7	Silcrete, Armidale	Flake		73.41	53.17	31.9	5	5	13	4	11	3	3	3	Early reduction	Single facet	Ventral	16.63	14.44	36.86	17.26	0	11.64
FB7	Silcrete, Armidale	Flake		73.41	53.17	31.9	6	5	18	1	11	4	2	2	Early reduction	Single facet	Ventral	7.48	31.29	37.51	7.63	<50	8.17
FB7	Silcrete, Armidale	Flake		73.39	54.64	26.31	7	5	29		13	1	2	1	Early reduction	Single facet	Ventral	3.54	33.24	19.65	3.79	<50	2.17	0.59
FB7	Silcrete, Armidale	Flake		74.66	40.24	24.87	8	5	32	2	12	2	3	4	Contact removal	Single facet	Dorsal	12.6	28.48	33.16	12.26	<50	10.34	0.29
FB7	Silcrete, Armidale	Flake		73.93	42.41	19.35	9	5	12	4	11	4	4	2	Early reduction	Single facet	Dorsal	4.2	33.22	35.48	6.64	0	5.8	0.52
FB7	Silcrete, Armidale	Flake		62.91	37.52	19.04	10	5	21	4	11	4	4	2	Early reduction	Single facet	Ventral	2.78	22.24	24.94	11.94	0	5.52
FB7	Silcrete, Armidale	Flake		51.25	38.29	19.2	11	5	35	1	11	2	4	4	Early reduction	Single facet	Ventral	16.38	22.86	29.68	12.75	0	8.99	0.1
FB7	Silcrete, Armidale	Flake		51.52	35.44	17.77	12	5	44	1	9	4	5	4	Early reduction	Single facet	Dorsal	6.25	29.54	32.35	5.61	0	5.94
FB7	Silcrete, Armidale	Flake		49.13	34.48	17.92	13	5	45	1	8	1	2	2	Redirecting	Single facet	Ventral	5.27	25.05	17.55	7.37	0	3.09
FB8	Silcrete, Armidale	Flake	419.76	145.37	96.04	37.99	Unmodified				11														2.36
FB8	Silcrete, Armidale	Flake		134.81	96.04	37.99	1	4	3	4	11	3	2	1	Early reduction	Single facet	Dorsal	2.23	54.41	31.99	6.34	0	7.25	4.17
FB8	Silcrete, Armidale	Flake		124.66	96.04	35.96	2	4	12	4	12	3	3	5	Early reduction	Single facet	Dorsal	16.89	83.36	44.17	18.42	0	39	0.3
FB8	Silcrete, Armidale	Flake		114.74	96.37	36.36	3	4	4	4	12	3	3	4	Early reduction	Single facet	Ventral	10.22	47.94	77.97	16.55	<50	47.63	0.48
FB8	Silcrete, Armidale	Flake		114.74	74.66	36.36	4	4	18	1	12	3	4	4	Early reduction	Single facet	Dorsal	25.68	35.01	17.96	18.07	<50	47.42	0.31
FB8	Silcrete, Armidale	Flake		114.74	71.58	36.36	5	3	22	1	11	4	5	5	Early reduction	Single facet	Ventral	10.66	64.36	66.02	12.32	0	37.38	0.29
FB8	Silcrete, Armidale	Flake		107.53	70	24.47	6	4	11	4	10	4	4	5	Early reduction	Single facet	Ventral	5.74	63.36	67.52	17.35	<50	77.68
FB8	Silcrete, Armidale	Flake		86.45	76.32	24.44	7	5	20	4	10	6	5	5	Early reduction	Single facet	Ventral	6.21	31.72	56.52	17.41	0	29.45
FB8	Silcrete, Armidale	Flake		86.45	76.32	24.44	8	5	33	1	11	4	2	3	Early reduction	Single facet	Dorsal	5.37	37.28	32.71	8.64	0	7.68	0.94
FB8	Silcrete, Armidale	Flake		84.2	70.25	22.86	9	5	28	4	13	4	5	4	Redirecting	Cortical	Dorsal	1.8	43.01	37.11	18.67	<50	18.65
FB8	Silcrete, Armidale	Flake		83.83	57.29	23.57	10	5	45	4	12	3	3	3	Early reduction	Cortical	Dorsal	14.54	48.77	33.26	12.19	<50	17.98	0.38
FB8	Silcrete, Armidale	Flake		83.83	50.39	22.56	11	5	39	1	12	4	1	2	Early reduction	Single facet	Ventral	8.57	20.91	35.36	8.2	0	4.85
FB8	Silcrete, Armidale	Flake		76.59	50.83	24.02	12	5	34	2	15	2	4	3	Early reduction	Single facet	Dorsal	11.04	29.32	40.9	7.49	0	6.39	0.21
FB8	Silcrete, Armidale	Flake		53.19	42.21	22.61	13	5	48	4	13	5	6	3	Early reduction	Single facet	Ventral	9.28	22.37	19.84	10.06	0	3.65	20.38
FB8	Silcrete, Armidale	Flake		53.19	38.27	22.77	14	5	57	1	12	3	4	3	Early reduction	Single facet	Dorsal	5.56	22.94	27.07	6.41	0	4.02	0.24
FB8	Silcrete, Armidale	Flake		52.25	38.99	16.34	15	5	42	4	11	5	4	3	Early reduction	Cortical	Dorsal	8.71	40.61	27.85	12.53	<50	12.83
FB8	Silcrete, Armidale	Flake		43.36	35.86	14.46	16	5	61	4	12	3	4	3	Early reduction	Single facet	Dorsal	6.2	24.02	16.95	7.49	>50	2.94	5.07
FB9	Silcrete, Armidale	Flake	242.61	129.59	82.47	34.11	Unmodified				10														2.49
FB9	Silcrete, Armidale	Flake		129.59	68.63	35.63	1	4	9	4	10	2	3	4	Early reduction	Single facet	Dorsal	17.23	30.78	71.34	12.77	<50	25.11	0.15
FB9	Silcrete, Armidale	Flake		129.59	65.91	33.89	2	4	5	4	9	2	2	3	Early reduction	Single facet	Dorsal	5.31	31.34	44.21	6.21	<50	6.46
FB9	Silcrete, Armidale	Flake		79.28	63.31	32.75	3	4	6	4	9	5	6	5	Contact removal	Single facet	Dorsal	14.31	38.88	44.59	20.2	0	41.73	55.05
FB9	Silcrete, Armidale	Flake		74.88	65.24	32.75	4	5	16	1	8	5	3	3	Early reduction	Single facet	Ventral	10.61	32.93	29.31	10.32	0	7.72	1.31
FB9	Silcrete, Armidale	Flake		68.4	61.77	31.15	5	5	23	2	10	4	2	3	Early reduction	Single facet	Ventral	11.52	29.48	30.73	10.6	<50	6.66
FB9	Silcrete, Armidale	Flake		64.81	59.84	31.15	6	5	19	4	12	3	3	3	Early reduction	Single facet	Dorsal	7.25	45.19	17.47	12.3	<50	7.3	0.16
FB9	Silcrete, Armidale	Flake		58.86	50.26	31.15	7	5	21	1	12	4	7	5	Redirecting	Single facet	Ventral	8.81	35.04	32.6	16.27	<50	17.06	0.43
FB9	Silcrete, Armidale	Flake		58.86	50.26	28.5	8	5	33	1	9	3	3	3	Early reduction	Collapsed	Dorsal		33.01	32.49	5.75	0	4.58	2.25
FB9	Silcrete, Armidale	Flake		54.02	48.96	30.21	9	5	35	1	9	4	3	3	Early reduction	Single facet	Dorsal	4.85	31.91	23.35	18.23	<50	9.63	0.81
FB9	Silcrete, Armidale	Flake		49.93	49.14	29.12	10	5	36	2	10	4	3	3	Early reduction	Single facet	Ventral	7.53	29.71	30.18	8.62	<50	3.92
FB9	Silcrete, Armidale	Flake		49.52	34.82	26.79	11	5	45	1	11	2	5	4	Early reduction	Single facet	Ventral	7.38	29.06	32.66	10.73	<50	8.86	1.54
FB9	Silcrete, Armidale	Flake		49.78	47.89	18.85	12	5	42	3	8	3	5	4	Early reduction	Single facet	Ventral	8.38	42.46	28.35	12.46	<50	11.22	0.56
FB9	Silcrete, Armidale	Flake		49.78	47.89	18.85	13	5	31	2	6	2	2	2	Early reduction	Single facet	Ventral	4.03	17.73	17.12	3.03	<50	0.68
FB9	Silcrete, Armidale	Flake		48.61	46.02	18.9	14	5	52	2	6	3	1	2	Early reduction	Collapsed	Dorsal		17.52	34.46	5.3	0	1.96	0.11
FB10	Silcrete, Armidale	Flake	259.41	160.78	81.52	32.54	Unmodified				10														1.91
FB10	Silcrete, Armidale	Flake		160.78	80.17	32.54	1	5	3	4	10	4	1	2	Early reduction	Single facet	Ventral	2.99	20.22	29.19	5.2	0	2.47
FB10	Silcrete, Armidale	Flake		112.84	89.66	32.54	2	5	5	4	13	4	3	3	Early reduction	Single facet	Ventral	8.55	39.88	94.07	6.79	0	30.61	7.37
FB10	Silcrete, Armidale	Flake		112.84	75.82	32.54	3	4	2	4	14	2	2	5	Early reduction	Single facet	Ventral	11.58	30.44	34.55	11.04	0	9.62	0.44
FB10	Silcrete, Armidale	Flake		111.03	71.9	28.86	4	4	9	4	14	4	4	4	Contact removal	Single facet	Dorsal	23.73	57.09	50.18	20.89	0	56.22
FB10	Silcrete, Armidale	Flake		107.2	68.89	29.7	5	5	16	1	14	3	3	3	Early reduction	Single facet	Dorsal	10.75	34.92	31.33	12.8	0	12.71
FB10	Silcrete, Armidale	Flake		107.2	68.89	29.7	6	5	8	4	14	2	2	2	Early reduction	Single facet	Dorsal	8.68	21.48	30.22	6.3	0	3.77
FB10	Silcrete, Armidale	Flake		85.49	68.55	29.7	7	4	23	4	14	3	4	4	Early reduction	Single facet	Dorsal	19.08	39.27	36.05	14.19	0	29.24
FB10	Silcrete, Armidale	Flake		85.49	63.12	29.7	8	4	13	4	13	2	2	2	Early reduction	Single facet	Ventral	7.63	31.33	26.14	6.45	0	6.97
FB10	Silcrete, Armidale	Flake		78.82	65.33	29.7	9	5	25	2	13	2	3	3	Early reduction	Single facet	Ventral	5.77	32.1	27.54	5.6	0	4.29	1.3
FB10	Silcrete, Armidale	Flake		69.28	59.64	29.7	10	5	15	1	12	3	4	2	Early reduction	Single facet	Dorsal	6.87	21.88	27.12	5.78	0	3.74	5.16
FB10	Silcrete, Armidale	Flake		62.35	56.7	29.7	11	5	11	2	11	3	1	3	Early reduction	Single facet	Dorsal	6.44	28.83	42.23	6.65	0	5.83
FB10	Silcrete, Armidale	Flake		61.5	55.6	28.9	12	5	40	1	13	3	4	3	Early reduction	Single facet	Ventral	6.65	33.64	38.24	8.38	0	9.47
FB10	Silcrete, Armidale	Flake		61.5	55.6	28.9	13	5	33	1	12	2	3	0	no flake									4.56
FB10	Silcrete, Armidale	Flake		61.5	55.6	25.23	14	5	39	2	11	2	2	3	Early reduction	Single facet	Ventral	2.29	30.77	40.43	8.01	0	5.82	1.27
FB10	Silcrete, Armidale	Flake		57.65	47.47	24.2	15	5	43	1	11	3	3	3	Redirecting	Single facet	Dorsal	12.03	26.46	25	15.01	0	8.12
FB10	Silcrete, Armidale	Flake		53.25	49.9	24.2	16	5	44	1	11	2	2	3	Redirecting	Single facet	Dorsal	4.04	28.86	38.38	6.8	0	5.73
FB10	Silcrete, Armidale	Flake		47.22	45.98	24.2	17	5	37	2	11	3	3	3	Redirecting	Single facet	Ventral	11.38	27.99	28.86	12.86	0	8.73
FB10	Silcrete, Armidale	Flake		46.28	43.3	22.2	18	5	47	4	11	1	2	3	Early reduction	Single facet	Dorsal	4.86	31.35	19.17	4.16	0	3.08
FB10	Silcrete, Armidale	Flake		43.28	38.18	22.2	19	5	58	1	10	5	4	4	Redirecting	Single facet	Ventral	9.86	20.12	27.84	14.15	0	6.97	0.9
FB11	Silcrete, Armidale	Flake	129.22	102.14	79.78	22.37	Unmodified				13														1.87
FB11	Silcrete, Armidale	Flake		92.5	80.17	21.72	1	5	3	4	13	2	2	3	Early reduction	Cortical	Dorsal	11.79	20.72	45.45	13.06	<50	9.31	0.3
FB11	Silcrete, Armidale	Flake		91.92	79.99	20.82	2	4	1	4	13	4	2	3	Early reduction	Single facet	Dorsal	4.63	45.24	30.73	10.68	>50	10.33
FB11	Silcrete, Armidale	Flake		80.12	64	20.82	3	5	11	4	15	2	3	3	Early reduction	Single facet	Ventral	25.77	19.83	39.83	24.7	<50	15.27
FB11	Silcrete, Armidale	Flake		80.12	62.22	20.82	4	5	20	1	14	1	2	2	Early reduction	Collapsed	Dorsal		26.56	19.29	3.41	0	1.21	1.96
FB11	Silcrete, Armidale	Flake		74.56	70.05	19.24	5	5	18	1	13	3	4	4	Early reduction	Single facet	Dorsal	5.03	22.77	36.33	20.56	0	12.08
FB11	Silcrete, Armidale	Flake		67.8	62.8	19.55	6	5	10	4	12	5	3	3	Early reduction	Single facet	Ventral	8.8	13.29	51.87	4.76	>50	4.87
FB11	Silcrete, Armidale	Flake		67.8	62.8	19.55	7	5	19	4	14	1	4	3	Early reduction	Cortical	Dorsal	4.28	23.95	36.08	4.48	<50	4.41	0.2
FB11	Silcrete, Armidale	Flake		64.84	51.37	18.37	8	5	31	1	11	4	4	5	Redirecting	Single facet	Ventral	19.78	31.91	34.94	12.38	<50	14.65
FB11	Silcrete, Armidale	Flake		56.34	50.19	17.5	9	5	35	4	11	5	7	4	Redirecting	Cortical	Dorsal	9.36	22.6	41.87	19.13	<50	15.37
FB11	Silcrete, Armidale	Flake		55.88	43.16	17.12	10	5	38	4	9	2	2	3	Redirecting	Single facet	Ventral	3.47	19.47	30.11	13.67	<50	5.97	0.25
FB11	Silcrete, Armidale	Flake		55.88	39.75	17.12	11	5	26	1	9	1	3	3	Early reduction	Single facet	Dorsal	8.73	16.86	19.51	5.13	0	1.52
FB11	Silcrete, Armidale	Flake		55.88	36.38	17.12	12	5	41	3	7	2	4	3	Early reduction	Collapsed	Dorsal		20.58	13.39	6.99	0	1.26
FB11	Silcrete, Armidale	Flake		53.87	36.57	17.12	13	5	44	2	5	2	2	2	Early reduction	Single facet	Dorsal	2.92	19.79	26.47	5.62	0	2.04	0.17
FB11	Silcrete, Armidale	Flake		47.77	36.24	17.12	14	5	47	1	5	3	2	3	Redirecting	Single facet	Ventral	6.93	26.98	13.41	7.76	0	1.93
FB12	Silcrete, Armidale	Flake	162.81	105.49	76.79	23.89	Unmodified				12														2.84
FB12	Silcrete, Armidale	Flake		88.22	70.63	23.89	1	5	6	4	12	3	1	3	Early reduction	Single facet	Ventral	12.81	33.62	40.74	10.91	<50	13.95
FB12	Silcrete, Armidale	Flake		89.29	76.18	23.89	2	5	9	4	14	3	3	2	Early reduction	Cortical	Dorsal	14.07	20.6	35.58	35.69	<50	6.08
FB12	Silcrete, Armidale	Flake		71.24	60.01	23.89	3	4	1	4	14	6	8	5	Early reduction	Cortical	Dorsal	5.92	69.12	25.9	21.4	<50	35.66	3.42
FB12	Silcrete, Armidale	Flake		71.24	60.01	23.89	4	5	24	2	12	5	3	4	Early reduction	Single facet	Dorsal	7.9	32.45	44.84	7.98	0	9.05
FB12	Silcrete, Armidale	Flake		71.2	57.77	23.89	5	5	20	2	14	5	3	2	Contact removal	Single facet	Dorsal	5.38	29.81	30.11	6.91	0	5.33	0.05
FB12	Silcrete, Armidale	Flake		70.6	58.3	21.21	6	5	5	4	16	3	3	3	Early reduction	Single facet	Ventral	5.99	27.18	42.26	14.15	>50	11.22	0.47
FB12	Silcrete, Armidale	Flake		70.73	54.39	21.21	7	5	16	2	16	2	3	5	Early reduction	Single facet	Ventral	6.72	43.73	35.39	6.5	<50	8.05	0.94
FB12	Silcrete, Armidale	Flake		72.01	42.58	21.21	8	5	39	1	15	2	4	3	Early reduction	Single facet	Dorsal	16.96	13.81	36.36	20.19	0	8.49	0.85
FB12	Silcrete, Armidale	Flake		66.76	44.55	21.21	9	5	15	4	13	3	4	3	Early reduction	Single facet	Ventral	9.58	19.86	32.5	12.84	<50	7.09	0.15
FB12	Silcrete, Armidale	Flake		64.46	41.89	21.21	10	5	32	4	14	4	6	4	Redirecting	Cortical	Ventral	6.38	42.75	18.77	16.62	<50	9.91
FB12	Silcrete, Armidale	Flake		59.9	39.35	22.61	11	5	43	4	12	3	3	3	Early reduction	Single facet	Ventral	10.89	15.8	35	11.22	<50	4.47
FB12	Silcrete, Armidale	Flake		60.69	34.47	21.99	12	5	44	1	12	4	3	2	Redirecting	Single facet	Dorsal	1.79	36.36	13.65	5.64	<50	1.84	0.19
FB12	Silcrete, Armidale	Flake		60.57	31.89	21.47	13	5	48	3	13	5	2	3	Early reduction	Single facet	Ventral	3.48	28.9	24.01	5.69	<50	3.58
FB12	Silcrete, Armidale	Flake		55.31	31.61	21.67	14	5	57	4	16	3	6	4	Early reduction	Single facet	Ventral	4.71	16.59	27.72	5.96	0	3.14	0.12
FB12	Silcrete, Armidale	Flake		55.39	31.83	18.4	15	5	35	1	13	2	3	3	Redirecting	Edge	Dorsal	-	18.75	21.56	8.57	<50	1.85
FB13	Silcrete, Armidale	Flake	157.02	122.38	84.59	27.23	Unmodified				10														1.83
FB13	Silcrete, Armidale	Flake		122.4	84.59	27.23	1	5	2	4	10	2	3	4	Early reduction	Single facet	Ventral	12.1	26.6	54.85	7.04	0	10.18	29.48
FB13	Silcrete, Armidale	Flake		63.36	62.52	26.83	2	5	11	2	9	8	4	0	no flake									45.65
FB13	Silcrete, Armidale	Flake		62.15	52.24	26.83	3	5	10	4	13	4	3	3	Early reduction	Single facet	Ventral	8.8	23.01	35.12	11.09	>50	8.68
FB13	Silcrete, Armidale	Flake		60.53	53.14	26.83	4	5	15	4	14	5	3	3	Early reduction	Single facet	Dorsal	4.23	23.36	28.08	4.47	0	2.28	3.34
FB13	Silcrete, Armidale	Flake		59.3	54.27	21.35	5	5	19	4	16	1	3	2	Early reduction	Single facet	Ventral	4.66	39.18	33.17	11.59	<50	9.45
FB13	Silcrete, Armidale	Flake		48.29	47.88	20.99	6	5	22	1	14	3	6	3	Early reduction	Single facet	Dorsal	11.44	39.27	22.01	12.54	<50	9.14	0.49
FB13	Silcrete, Armidale	Flake		47.45	38.37	19.67	7	5	21	1	11	3	5	3	Early reduction	Single facet	Dorsal	5.82	34.42	15.02	12.25	<50	5.21
FB13	Silcrete, Armidale	Flake		47.55	34.58	13.41	8	5	35	1	9	4	4	3	Early reduction	Single facet	Ventral	2.82	24.64	20.64	9.69	<50	3.15	4.52
FB14	Silcrete, Armidale	Flake	104	110.5	63.7	17.95	Unmodified				8														0.78
FB14	Silcrete, Armidale	Flake		109.2	61.56	17.95	1	5	4	4	8	3	2	3	Early reduction	Single facet	Ventral	17.9	18.04	27.75	18.01	<50	6
FB14	Silcrete, Armidale	Flake		67.39	59.66	18.8	2	5	1	4	9	8	5	3	Contact removal	Single facet	Dorsal	9.85	24.76	30.06	13.25	0	8.9	36.03
FB14	Silcrete, Armidale	Flake		68.78	49.58	18.8	3	5	16	4	12	1	2	3	Early reduction	Single facet	Ventral	7.05	17.75	30.55	14.05	<50	2.68
FB14	Silcrete, Armidale	Flake		60.06	47.78	17.63	4	5	20	1	11	4	5	3	Early reduction	Single facet	Dorsal	3.18	30.98	26.1	10.99	0	6.72
FB14	Silcrete, Armidale	Flake		60.63	40.46	16.7	5	5	17	1	10	2	3	4	Early reduction	Single facet	Ventral	2.69	30.92	36.4	13.03	<50	10.16
FB14	Silcrete, Armidale	Flake		51.8	39.05	16.7	6	5	21	1	9	6	3	3	Early reduction	Single facet	Ventral	9.75	16.08	22.58	11.26	<50	3.41
FB14	Silcrete, Armidale	Flake		48.27	39.91	17.33	7	5	28	1	12	3	3	3	Early reduction	Single facet	Dorsal	7.09	15.15	11.49	8.73	<50	1.36	2.63
FB14	Silcrete, Armidale	Flake		48.27	39.91	17.33	8	5	34	1	12	0	1	0	no flake
FB14	Silcrete, Armidale	Flake		43.42	27.24	15.05	9	5	27	1	11	6	8	5	Redirecting	Collapsed	Dorsal		39.81	18.83	14.52	<50	11.14
FB15	Silcrete, Armidale	Flake	283.02	121.9	75.48	33.92	Unmodified																		2.44
FB15	Silcrete, Armidale	Flake		121.9	77.53	28.26	1	4	8	4	11	2	3	4	Early reduction	Cortical	Dorsal	18.03	45.11	70.78	16.61	<50	34.52
FB15	Silcrete, Armidale	Flake		118.59	76.18	28.26	2	4	6	4	10	2	1	1	Early reduction	Single facet	Dorsal	9.55	37.37	32.28	7.88	<50	8.74
FB15	Silcrete, Armidale	Flake		100.09	81.41	28.26	3	4	9	4	11	3	2	4	Early reduction	Single facet	Dorsal	21.09	30.2	56.83	14.56	<50	28.83	8.95
FB15	Silcrete, Armidale	Flake		90.53	80.95	28.26	4	4	4	4	12	4	4	5	Early reduction	Single facet	Ventral	12.33	48.77	61.48	9.51	<50	27.04	0.54
FB15	Silcrete, Armidale	Flake		90.53	80.95	28.21	5	4	7	4	12	3	4	3	Contact removal	Cortical	Dorsal	14.32	50.63	38.66	15.06	<50	24.4
FB15	Silcrete, Armidale	Flake		90.09	59.73	28.21	6	4	24	1	11	4	3	4	Early reduction	Single facet	Ventral	12.86	44.34	50.29	24.13	<50	45.55
FB15	Silcrete, Armidale	Flake		74.44	59.9	28.21	7	4	28	3	10	4	4	3	Redirecting	Single facet	Dorsal	11.37	50.68	18.11	20.88	0	15.75	0.2
FB15	Silcrete, Armidale	Flake		74.44	54.98	28.21	8	5	11	4	10	5	2	3	Early reduction	Single facet	Dorsal	9.61	26.79	29.29	10.91	0	4.93	0.63
FB15	Silcrete, Armidale	Flake		74.44	44.19	28.21	9	4	37	3	13	4	6	5	Redirecting	Single facet	Dorsal	3.78	48.98	42.56	15.99	<50	12.5
FB15	Silcrete, Armidale	Flake		58.85	37.28	26.68	10	5	23	2	11	4	6	4	Early reduction	Single facet	Ventral	17.72	22.23	39.29	12.97	<50	16.48
FB15	Silcrete, Armidale	Flake		58.85	37.28	26.11	11	5	38	3	9	4	2	3	Redirecting	Collapsed	Dorsal		36.86	33.62	5.94	0	4.19	0.42
FB15	Silcrete, Armidale	Flake		52.76	37.28	24.22	12	5	30	4	11	2	4	2	Redirecting	Single facet	Ventral	3.31	27.13	16.77	14.97	0	4.66
FB15	Silcrete, Armidale	Flake		49.18	40.24	22.45	13	5	43	1	9	4	2	3	Early reduction	Single facet	Dorsal	8.81	33.59	19.77	10.33	<50	4.69
FB15	Silcrete, Armidale	Flake		50.83	40.61	22.45	14	5	53	4	11	1	3	2	Early reduction	Collapsed	Ventral		19.79	19.93	5.68	<50	1.45	2.57
FB15	Silcrete, Armidale	Flake		44.91	42.31	21.37	15	5	48	4	9	3	4	3	Redirecting	Collapsed	Dorsal		21.73	25.7	7.59	0	4.38
FB15	Silcrete, Armidale	Flake		44.46	38.68	21.37	16	5	57	1	8	4	2	3	Early reduction	Single facet	Ventral	2.43	16.85	12.72	3.93	0	0.79	0.31
FB15	Silcrete, Armidale	Flake		40.41	35.77	20.8	17	5	62	4	10	2	6	3	Redirecting	Single facet	Ventral	3.22	28.34	15.07	10.4	0	4.02
FB16	Silcrete, Armidale	Flake	407.44	119.07	116.81	52.24	Unmodified				10														4.14
FB16	Silcrete, Armidale	Flake		117.3	105.82	52.24	1	4	10	4	10	2	2	3	Early reduction	Single facet	Dorsal	23.01	50.11	25.18	23.16	0	32.77
FB16	Silcrete, Armidale	Flake		108.83	105.3	50.61	2	4	5	4	10	4	2	3	Early reduction	Single facet	Dorsal	14.79	52.35	54.99	13.71	0	30.18
FB16	Silcrete, Armidale	Flake		108.83	89.3	50.61	3	4	8	4	12	3	2	4	Early reduction	Single facet	Dorsal	11.52	39.84	86.26	19.31	0	52.96	0.34
FB16	Silcrete, Armidale	Flake		100.91	83.49	39.36	4	4	14	1	13	2	5	4	Redirecting	Single facet	Ventral	19.77	45.41	53.28	32.97	0	54.04
FB16	Silcrete, Armidale	Flake		98.42	77.93	32.7	5	4	15	4	10	3	1	3	Early reduction	Single facet	Dorsal	9.32	20.91	52.33	9.1	0	18.61	0.93
FB16	Silcrete, Armidale	Flake		94.01	83.38	34.54	6	5	22	1	12	4	4	3	Redirecting	Single facet	Ventral	20.17	31.25	45.36	20.65	0	25.27
FB16	Silcrete, Armidale	Flake		92.84	79.48	32.09	7	5	23	1	12	1	2	2	Early reduction	Single facet	Ventral	11.14	36.04	38.95	10.63	0	14.87	0.32
FB16	Silcrete, Armidale	Flake		95.6	66.38	30.93	8	5	12	2	11	3	3	5	Early reduction	Single facet	Ventral	14.56	45.38	58.06	18.74	0	28.99	0.16
FB16	Silcrete, Armidale	Flake		93.7	63.79	30.99	9	4	25	1	11	6	3	3	Early reduction	Single facet	Dorsal	6.1	54.23	49.31	10.51	0	13.85	0.59
FB16	Silcrete, Armidale	Flake		92.66	61.73	27.13	10	4	33	1	14	3	2	3	Early reduction	Single facet	Ventral	12.58	42.29	36.59	13.09	0	16.39
FB16	Silcrete, Armidale	Flake		85.09	61.29	27.13	11	5	11	2	15	5	3	2	Early reduction	Single facet	Ventral	5.87	31.34	30.63	7.99	0	5.5
FB16	Silcrete, Armidale	Flake		87.81	60.9	27.13	12	5	41	1	17	3	2	3	Early reduction	Single facet	Ventral	3.67	24.42	34.94	7.7	0	4.57	1.37
FB16	Silcrete, Armidale	Flake		75.09	56.64	25.21	13	5	38	4	8	2	6	3	Early reduction	Single facet	Dorsal	11.57	23.96	47.56	12.06	0	12.13	0.61
FB16	Silcrete, Armidale	Flake		67.17	51.94	27.72	14	5	31	4	14	2	3	4	Early reduction	Single facet	Ventral	8.49	32.35	45.68	8.59	0	11.22
FB16	Silcrete, Armidale	Flake		67.17	51.12	27.4	15	5	49	4	13	3	4	3	Redirecting	Single facet	Ventral	8.58	27.49	38.89	8.07	0	8.24
FB16	Silcrete, Armidale	Flake		66.48	38.78	27.47	16	4	42	1	12	2	3	3	Redirecting	Single facet	Dorsal	12.31	38.83	29.08	22.29	0	12.94
FB16	Silcrete, Armidale	Flake		45.25	43.83	27.15	17	5	58	2	11	4	6	5	Redirecting	Single facet	Dorsal	3.01	34.31	20.59	23.26	0	16.11
FB16	Silcrete, Armidale	Flake		45.35	33.83	31.79	18	5	52	2	9	2	2	3	Early reduction	Single facet	Dorsal	5.48	33.2	20.8	10.18	0	3.32	0.49
FB16	Silcrete, Armidale	Flake		44.85	37.73	29.21	19	5	60	4	9	2	2	2	Early reduction	Single facet	Ventral	5.89	20.54	21.06	7.8	0	3.7
FB16	Silcrete, Armidale	Flake		42.18	30.8	28.42	20	5	57	1	9	2	2	3	Early reduction	Collapsed	Dorsal		27.41	24.92	5.01	0	3.41
FB16	Silcrete, Armidale	Flake		40.27	31.48	27.44	21	5	68	1	9	4	2	1	Redirecting	Single facet	Ventral	3.35	21.76	13.13	11.62	0	1.98
FB16	Silcrete, Armidale	Flake		40.27	31.48	27.44	22	5	69	1	11	1	2	2	Early reduction	Collapsed	Dorsal		20.84	9.25	2.86	0	0.51	0.6
FB16	Silcrete, Armidale	Flake		37.38	30	15.45	23	5	65	4	10	2	5	5	Early reduction	Single facet	Ventral	4.53	35.35	23.5	16.44	0	10.55
FB17	Silcrete, Armidale	Flake	447.98	149.85	93.74	30.42	Unmodified				10														3.35
FB17	Silcrete, Armidale	Flake		149.9	93.74	30.42	1	4	2	4	10	2	2	2	Early reduction	Collapsed	Ventral		36.6	36.65	6.55	0	5.22	2.25
FB17	Silcrete, Armidale	Flake		149.9	96.65	30.42	2	4	7	4	10	5	2	4	Contact removal	Single facet	Dorsal	16.55	32.38	36.78	12.54	<50	24.69	1.58
FB17	Silcrete, Armidale	Flake		127.59	92.06	33.85	3	4	3	4	13	4	4	4	Early reduction	Single facet	Ventral	16.66	33.63	66.02	21.95	<50	55.94	58.17
FB17	Silcrete, Armidale	Flake		127.89	87.54	30.59	4	4	19	1	13	2	4	3	Redirecting	Single facet	Dorsal	9.92	53.81	52.98	9.81	<50	21.3
FB17	Silcrete, Armidale	Flake		103.91	83.1	30.6	5	4	4	4	11	4	3	3	Early reduction	Single facet	Ventral	29.44	30.89	42.08	24.94	>50	34.05
FB17	Silcrete, Armidale	Flake		96.58	89.37	30.95	6	4	13	1	12	3	4	3	Early reduction	Single facet	Ventral	14.29	43.47	29.25	15.83	<50	13.53	0.23
FB17	Silcrete, Armidale	Flake		97.2	78.67	30.95	7	5	29	2	11	3	4	4	Redirecting	Single facet	Ventral	7.57	52.2	52.08	13.56	0	30.87	1.09
FB17	Silcrete, Armidale	Flake		89.9	79.62	30.14	8	5	14	1	10	2	2	2	Early reduction	Single facet	Ventral	6.38	33.95	28.41	11.05	0	7.92	0.46
FB17	Silcrete, Armidale	Flake		58.14	47.74	27.25	9	5	27	1	10	4	6	5	Redirecting	Single facet	Dorsal	13.23	52.79	38.15	41.94	<50	132.27
FB17	Silcrete, Armidale	Flake		57.15	48.51	17.76	10	5	32	1	8	2	1	4	Early reduction	Single facet	Ventral	3.75	31.75	35.33	9.22	0	7.2	0.28
FB17	Silcrete, Armidale	Flake		57.77	46.69	17.76	11	5	36	4	9	2	2	2	Early reduction	Single facet	Dorsal	5.17	20.64	16.09	6.86	0	2.4	0.15
FB17	Silcrete, Armidale	Flake		49.83	41.96	17.94	12	5	24	2	9	1	4	5	Early reduction	Single facet	Dorsal	6.27	32.65	23.26	8.53	0	9.99	0.83
FB17	Silcrete, Armidale	Flake		49.87	43.79	17.68	13	5	39	4	6	1	2	3	Early reduction	Single facet	Ventral	4.26	29.19	27.84	6.88	<50	3.89
FB17	Silcrete, Armidale	Flake		48.5	40.26	17.71	14	5	43	2	5	2	2	2	Early reduction	Single facet	Dorsal	1.4	13.74	23.51	11.43	0	2.49
FB17	Silcrete, Armidale	Flake		49.17	43.65	17.63	15	5	44	2	5	1	1	3	Early reduction	Single facet	Ventral	8.53	13.21	19.27	9.32	0	1.95
FB17	Silcrete, Armidale	Flake		39.18	36.67	17.07	16	5	48	1	5	2	2	4	Redirecting	Single facet	Dorsal	2.64	23.67	23.81	14.99	<50	5.77	0.13
FB18	Silcrete, Armidale	Flake	579.28	150.44	114.28	47.8	Unmodified				11														4.74
FB18	Silcrete, Armidale	Flake		127.22	112.77	47.57	1	3	2	4	11	4	5	3	Early reduction	Single facet	Ventral	26.51	71.33	77.65	21.85	>50	99.2	0.2
FB18	Silcrete, Armidale	Flake		108.84	95	51.92	2	3	10	4	10	3	2	4	Early reduction	Single facet	Dorsal	25.16	108.72	32.83	25.48	<50	61.48	1.65
FB18	Silcrete, Armidale	Flake		108.49	75.96	48.5	3	4	8	4	11	4	4	4	Early reduction	Single facet	Ventral	26.1	55.25	67.87	25.5	>50	63.41	0.86
FB18	Silcrete, Armidale	Flake		105.04	78.17	50.15	4	4	13	2	11	2	4	3	Contact removal	Single facet	Dorsal	6.45	59.33	78.49	14.81	<50	35.25	0.6
FB18	Silcrete, Armidale	Flake		101.22	75.03	43.67	5	5	12	1	9	3	4	4	Early reduction	Single facet	Dorsal	13.69	41.82	50	13.07	0	22.83
FB18	Silcrete, Armidale	Flake		88.95	82.79	40.54	6	4	18	4	8	3	1	3	Early reduction	Single facet	Ventral	11.92	48.07	45.25	19.67	>50	35.98	0.33
FB18	Silcrete, Armidale	Flake		85.51	52.07	34.53	7	4	28	1	10	4	7	5	Redirecting	Single facet	Dorsal	22	49.77	82.45	25.19	<50	139.23	0.29
FB18	Silcrete, Armidale	Flake		61.87	61.41	32.79	8	5	32	1	7	3	2	4	Early reduction	Single facet	Ventral	41.44	16.44	49.47	41.33	>50	38.63
FB18	Silcrete, Armidale	Flake		59.33	57.69	30.51	9	5	19	4	8	4	3	3	Early reduction	Single facet	Dorsal	9.01	36.63	23.91	14.97	0	9.96
FB18	Silcrete, Armidale	Flake		58.45	50.52	28.3	10	5	31	4	9	4	4	4	Early reduction	Single facet	Ventral	8.2	34.68	32.2	14.32	<50	15.92	0.29
FB18	Silcrete, Armidale	Flake		56.73	41.37	28.57	11	5	44	4	9	6	4	3	Early reduction	Single facet	Ventral	6.29	29.73	32.27	13.92	0	9.6	1.06
FB18	Silcrete, Armidale	Flake		47.15	33.12	28.64	12	5	43	4	11	3	4	4	Early reduction	Single facet	Dorsal	4.45	36.78	27.39	10.57	0	9.63
FB18	Silcrete, Armidale	Flake		47.16	30.98	26.01	13	5	42	4	10	3	3	3	Early reduction	Single facet	Dorsal	4.15	17.52	29.64	4.86	<50	2.07
FB18	Silcrete, Armidale	Flake		47.16	30.98	26.01	14	5	48	4	10	0	1	0	no flake
FB18	Silcrete, Armidale	Flake		45.07	29.12	25.08	15	5	56	3	9	3	1	3	Early reduction	Single facet	Ventral	4.64	23.79	18	5.13	<50	1.81
FB19	Silcrete, Armidale	Flake	752.78	150.8	117.5	50.81	Unmodified				9														2.74
FB19	Silcrete, Armidale	Flake		150.8	111.4	50.81	1	4	2	4	9	3	3	3	Early reduction	Single facet	Ventral	15.27	55.16	37.96	20.94	0	35.02	9.95
FB19	Silcrete, Armidale	Flake		140.41	113.54	46.16	2	4	4	4	9	4	3	3	Early reduction	Single facet	Ventral	27.84	30.84	69.34	22.38	0	47.73
FB19	Silcrete, Armidale	Flake		140.07	83.43	53.83	3	4	14	1	10	4	3	5	Early reduction	Single facet	Dorsal	46.29	34.2	81.37	47.06	<50	97.53	0.11
FB19	Silcrete, Armidale	Flake		107.18	99.76	49.12	4	4	18	1	11	4	5	5	Early reduction	Single facet	Ventral	3.63	78.02	54.73	47.54	>50	153.6	1.5
FB19	Silcrete, Armidale	Flake		102.38	84.38	43.4	5	4	23	4	10	4	2	4	Redirecting	Single facet	Ventral	7.25	61.14	61.97	27.94	>50	60.35
FB19	Silcrete, Armidale	Flake		100	82.42	44.8	6	4	27	4	12	2	4	5	Early reduction	Single facet	Ventral	8.06	59.09	55.54	24.91	<50	60.39	0.68
FB19	Silcrete, Armidale	Flake		90.1	78.2	42.73	7	4	13	1	10	6	3	4	Contact removal	Single facet	Dorsal	15.89	60.2	40.86	13.83	0	21.59	18.88
FB19	Silcrete, Armidale	Flake		89.96	78.8	40.68	8	4	31	1	13	3	4	4	Early reduction	Single facet	Ventral	7.96	43.74	55.97	10.29	<50	22.6	0.14
FB19	Silcrete, Armidale	Flake		82.65	57.96	41.9	9	4	39	3	12	4	3	5	Early reduction	Single facet	Dorsal	13.65	51.25	57.62	22.77	<50	58.46
FB19	Silcrete, Armidale	Flake		76.43	62.91	43.07	10	4	38	1	13	3	5	4	Early reduction	Single facet	Dorsal	5.47	50.55	45.18	18.71	0	33.33
FB19	Silcrete, Armidale	Flake		71.82	62.25	34.97	11	4	25	1	11	4	5	4	Early reduction	Single facet	Dorsal	8.89	49.62	55.76	14.52	0	25.55	2.12
FB19	Silcrete, Armidale	Flake		63.03	62.42	36.32	12	4	42	3	10	2	2	3	Redirecting	Single facet	Ventral	7.31	47.1	25.47	14.38	0	9.3
FB19	Silcrete, Armidale	Flake		62.12	37.43	34.91	13	4	52	3	10	3	6	5	Early reduction	Single facet	Ventral	8.09	45.37	37.14	21.59	0	34.95
FB19	Silcrete, Armidale	Flake		62.75	36.22	35.34	14	5	50	1	7	4	4	4	Early reduction	Single facet	Dorsal	11.62	36.32	33.63	10.2	0	12.32	0.83
FB19	Silcrete, Armidale	Flake		44.42	39.9	30.16	15	5	58	1	7	2	5	4	Early reduction	Single facet	Ventral	3.13	29.62	24.59	19.84	0	11.98	1.31
FB19	Silcrete, Armidale	Flake		37.18	33.09	29.51	16	5	54	1	4	2	2	4	Early reduction	Single facet	Dorsal	11.02	27.23	23.52	13.06	0	9.08
FB20	Silcrete, Armidale	Flake	540.82	175	97.22	49.54	Unmodified																		4.26
FB20	Silcrete, Armidale	Flake		142.05	106.75	48.13	1	4	3	4	12	4	2	3	Early reduction	Single facet	Ventral	27.26	41.56	51.19	28.89	>50	37.97	0.95
FB20	Silcrete, Armidale	Flake		142.06	98.99	47.32	2	4	5	4	14	6	3	5	Early reduction	Single facet	Dorsal	15.72	74.26	68.79	18.23	<50	63.47
FB20	Silcrete, Armidale	Flake		129.8	91.64	45.45	3	3	7	4	17	4	4	3	Contact removal	Single facet	Dorsal	16.39	67.06	33.03	12.54	0	39.63	0.16
FB20	Silcrete, Armidale	Flake		130.25	84.33	45.45	4	3	25	4	17	1	4	2	Early reduction	Collapsed	Dorsal		56.06	37.28	26.46	0	45.06	6.05
FB20	Silcrete, Armidale	Flake		106.01	92.82	43.9	5	4	26	4	14	5	5	5	Early reduction	Single facet	Ventral	17.37	52.12	50.12	17.18	<50	38.81	42.08
FB20	Silcrete, Armidale	Flake		106.12	80.05	39.2	6	4	32	1	14	2	3	2	Early reduction	Single facet	Dorsal	11.14	54.4	52.88	11.62	0	21.47
FB20	Silcrete, Armidale	Flake		106.88	85.14	35.77	7	4	2	4	13	3	2	4	Early reduction	Single facet	Ventral	10.66	47.67	56.99	21.41	<50	57.62
FB20	Silcrete, Armidale	Flake		85.87	61.77	29.23	8	4	31	4	14	2	4	5	Early reduction	Single facet	Dorsal	49.13	39.42	60.8	57.15	<50	69.08	1.54
FB20	Silcrete, Armidale	Flake		75.61	64.14	29.56	9	4	15	4	12	2	2	2	Early reduction	Single facet	Ventral	12.96	25.21	34.62	11.74	<50	9.77
FB20	Silcrete, Armidale	Flake		76.76	54.22	28.11	10	5	39	1	12	3	1	4	Early reduction	Collapsed	Ventral		42.73	44.79	22.35	<50	22.77
FB20	Silcrete, Armidale	Flake		60.38	57	26.25	11	5	36	1	14	4	5	3	Early reduction	Single facet	Dorsal	23.41	20.92	26.4	24.54	0	15.33	0.48
FB20	Silcrete, Armidale	Flake		60.2	55.95	21.77	12	5	19	3	13	2	4	3	Early reduction	Single facet	Ventral	4.1	35.04	30.14	7.83	<50	6.9	2.67
FB20	Silcrete, Armidale	Flake		56.77	46.2	21.76	13	5	40	4	11	2	3	2	Early reduction	Single facet	Ventral	6.15	23.89	34.92	7.74	0	5.87
FB20	Silcrete, Armidale	Flake		55.19	52.22	23.3	14	5	50	1	10	2	2	2	Early reduction	Single facet	Dorsal	5.18	25.71	22.44	5.22	0	2.31	1.56
FB20	Silcrete, Armidale	Flake		54.85	45.26	22.89	15	5	35	1	10	3	4	3	Redirecting	Single facet	Dorsal	6.7	25.98	27.37	14.96	<50	7.33	0.74
FB20	Silcrete, Armidale	Flake		54.54	37.1	21.38	16	5	54	1	9	1	4	2	Early reduction	Single facet	Ventral	4.07	24.68	17.85	8.56	0	2.35	0.59
FB20	Silcrete, Armidale	Flake		47.37	39.7	22.34	17	5	55	1	6	4	2	2	Redirecting	Single facet	Ventral	6.55	28.82	16.46	8.54	0	2.31	0.39
FB20	Silcrete, Armidale	Flake		47.47	36.31	18.78	18	5	56	2	8	2	1	2	Early reduction	Single facet	Ventral	3.93	25.68	25.1	6.92	0	3.8
FB20	Silcrete, Armidale	Flake		47.85	38.64	17.32	19	5	61	3	7	1	1	2	Early reduction	Collapsed	Ventral		18.9	17.09	4.24	0	1.39
FB20	Silcrete, Armidale	Flake		44.93	35.79	17.39	20	5	63	1	7	2	3	4	Redirecting	Collapsed	Dorsal		21.51	20.24	13.13	0	4.38
FB21	Silcrete, Armidale	Flake	689.36	147.27	129.99	49.18	Unmodified				10														5.59
FB21	Silcrete, Armidale	Flake		147.3	110.97	49.72	1	4	4	4	10	2	2	3	Early reduction	Single facet	Dorsal	21.73	31.73	68.74	15.73	0	44.43	1.31
FB21	Silcrete, Armidale	Flake		150.37	117.71	49.47	2	4	1	4	10	3	3	5	Early reduction	Single facet	Ventral	31.51	54.89	96.44	19.62	0	82.53	0.35
FB21	Silcrete, Armidale	Flake		137.74	103.98	47.44	3	3	10	4	10	4	3	2	Early reduction	Single facet	Dorsal	14.79	64.15	54.73	21.83	0	65.22	0.17
FB21	Silcrete, Armidale	Flake		129.73	88.69	51.53	4	2	6	4	11	5	3	2	Early reduction	Single facet	Dorsal	8.47	67.94	67.75	11.94	0	60.02	1.42
FB21	Silcrete, Armidale	Flake		116.04	88.35	45.56	5	4	12	1	13	4	3	4	Early reduction	Single facet	Ventral	16.35	66.65	62.08	20.22	0	91.07	21.96
FB21	Silcrete, Armidale	Flake		107.98	81.23	45.72	6	4	22	3	14	1	3	3	Early reduction	Single facet	Ventral	25.35	50.65	46.74	23.36	0	55.17
FB21	Silcrete, Armidale	Flake		89.61	71.09	43.93	7	4	18	1	12	4	7	5	Redirecting	Single facet	Ventral	14.01	72.03	59.02	19.7	0	63.75
FB21	Silcrete, Armidale	Flake		80.07	73.82	40.76	8	4	30	1	9	5	3	3	Early reduction	Single facet	Dorsal	4.75	52.02	33.21	16.07	0	23.01	2.12
FB21	Silcrete, Armidale	Flake		80.07	73.82	40.76	9	4	33	1	11	3	2	1	Early reduction	Collapsed	Ventral		23.91	35.79	3.99	0	2.84	6.04
FB21	Silcrete, Armidale	Flake		80.6	61.39	40.81	10	4	40	1	12	4	3	4	Redirecting	Single facet	Dorsal	9.02	41.29	45.05	23.13	0	22.86
FB21	Silcrete, Armidale	Flake		80.28	59.58	27.97	11	4	45	1	13	2	5	4	Redirecting	Single facet	Ventral	12.1	49.9	47.64	19.88	0	44.31
FB21	Silcrete, Armidale	Flake		79.38	54.2	26.72	12	5	27	4	10	2	1	2	Early reduction	Single facet	Ventral	7.56	38.58	33.29	8.42	0	8.17	0.21
FB21	Silcrete, Armidale	Flake		61.16	52.78	25.74	13	4	25	2	11	3	6	5	Redirecting	Single facet	Dorsal	5.24	42.01	32.99	18.44	0	27.45
FB21	Silcrete, Armidale	Flake		53.72	49.82	25.28	14	4	38	2	8	5	5	4	Redirecting	Single facet	Dorsal	6.13	34.31	30.63	15.36	0	13.52	0.24
FB21	Silcrete, Armidale	Flake		48.35	39.71	26.12	15	5	56	1	8	1	3	3	Redirecting	Single facet	Ventral	2.77	35	21.17	18.22	0	7.14
FB21	Silcrete, Armidale	Flake		40.25	37.31	20.54	16	5	54	3	6	4	1	4	Redirecting	Single facet	Dorsal	9.14	23.76	24.86	18.42	0	12.06	0.61
FB21	Silcrete, Armidale	Flake		40.36	37.34	20.34	17	5	53	4	6	1	1	2	Early reduction	Single facet	Dorsal	2.45	19.29	18.62	4.68	0	1.15
FB22	Silcrete, Armidale	Flake	719.06	143.22	127.48	48.38	Unmodified				10														5.35
FB22	Silcrete, Armidale	Flake		146.69	138.66	42.62	1	4	7	4	10	3	1	5	Early reduction	Cortical	Dorsal	4.35	51.1	110.57	20.51	<50	59.13	2.55
FB22	Silcrete, Armidale	Flake		145.65	114.27	43.2	2	3	4	4	12	3	4	4	Early reduction	Single facet	Ventral	17.87	61.68	37.61	34.94	<50	70.18	2.94
FB22	Silcrete, Armidale	Flake		146.8	99.04	43.1	3	4	12	1	11	4	3	3	Early reduction	Single facet	Ventral	7.14	57.62	56.01	19.56	>50	41.35	2.38
FB22	Silcrete, Armidale	Flake		146.8	99.59	43.1	4	4	15	4	12	4	1	3	Early reduction	Single facet	Ventral	6.96	54.95	85.88	11.26	<50	26.94	0.11
FB22	Silcrete, Armidale	Flake		144.86	93.56	41.66	5	3	17	2	15	2	4	4	Contact removal	Single facet	Dorsal	11.25	52.81	86.63	20.23	<50	83.51
FB22	Silcrete, Armidale	Flake		145.28	97	39.51	6	4	24	4	13	3	3	3	Early reduction	Collapsed	Ventral		45.85	50.04	10.78	<50	22.11	0.15
FB22	Silcrete, Armidale	Flake		122.83	102.94	37.03	7	3	28	1	13	2	5	3	Early reduction	Single facet	Dorsal	22.08	60.6	38.86	32.41	<50	67.84	0.18
FB22	Silcrete, Armidale	Flake		123.9	97.27	37.52	8	4	23	4	10	1	2	3	Early reduction	Single facet	Ventral	11.86	30.01	50.79	10.33	<50	14.95
FB22	Silcrete, Armidale	Flake		122.16	91.29	37.32	9	4	8	4	9	4	2	3	Early reduction	Cortical	Dorsal	7.86	21.07	54.73	16.5	<50	17.17
FB22	Silcrete, Armidale	Flake		93.53	85.36	36.55	10	4	33	1	11	7	6	4	Early reduction	Single facet	Ventral	51.49	23.53	72	50.84	<50	65.95	0.27
FB22	Silcrete, Armidale	Flake		93.38	83.12	36.45	11	4	37	1	12	2	2	3	Early reduction	Single facet	Dorsal	12.29	37.89	41.34	13.13	0	17.39	0.06
FB22	Silcrete, Armidale	Flake		94	65.66	32.27	12	4	30	1	12	2	2	2	Early reduction	Single facet	Dorsal	3.01	53.23	21.14	20.71	0	11.48	1.16
FB22	Silcrete, Armidale	Flake		92.19	68.07	32.18	13	4	39	2	12	3	3	4	Early reduction	Single facet	Ventral	10.85	44.56	45.24	13.26	>50	18.13	0.85
FB22	Silcrete, Armidale	Flake		85.18	66.62	32.11	14	4	49	1	12	3	3	2	Redirecting	Single facet	Dorsal	11.34	32.38	38.64	17.51	<50	15.11
FB22	Silcrete, Armidale	Flake		85.75	67.78	35.42	15	4	53	4	12	1	4	3	Early reduction	Single facet	Ventral	3.91	32.85	42.64	16.04	<50	17.9
FB22	Silcrete, Armidale	Flake		85.47	61.62	29.97	16	4	46	1	9	4	4	3	Early reduction	Single facet	Ventral	10.65	42.12	56.53	10.13	<50	20.63	0.26
FB22	Silcrete, Armidale	Flake		80.36	55.63	26.1	17	4	52	1	9	3	5	3	Early reduction	Single facet	Ventral	13.66	36.29	48.58	21.82	<50	32.51
FB22	Silcrete, Armidale	Flake		75.78	59.02	26.17	18	5	61	3	7	3	3	3	Early reduction	Single facet	Ventral	14.76	35.45	39.14	11.28	<50	13.67
FB22	Silcrete, Armidale	Flake		72.28	52.94	25.05	19	5	63	2	7	3	1	2	Early reduction	Single facet	Dorsal	13.52	19.22	28.48	10.54	0	4.87	1.58
FB22	Silcrete, Armidale	Flake		72.58	50.55	24.76	20	4	59	2	9	2	2	3	Redirecting	Single facet	Dorsal	2.69	41.01	47.48	8.69	0	11.52
FB22	Silcrete, Armidale	Flake		71.79	49.54	25.46	21	5	67	4	9	2	5	3	Early reduction	Edge	Dorsal	-	30.3	48.89	8.04	0	8.29
FB22	Silcrete, Armidale	Flake		59.46	49.95	23.53	22	5	69	1	6	2	3	3	Redirecting	Single facet	Ventral	11.11	22.65	33.59	15.39	0	7.59	1.73
FB22	Silcrete, Armidale	Flake		52.53	53.53	22.84	23	5	73	2	5	4	3	4	Redirecting	Single facet	Dorsal	3.11	30.67	39.13	16.25	0	10.13	0.99
FB22	Silcrete, Armidale	Flake		53.56	43.52	24.69	24	5	57	3	6	2	1	3	Redirecting	Single facet	Dorsal	11.56	16.62	35.49	10.85	0	6.73
FB22	Silcrete, Armidale	Flake		53.47	29.94	18.12	25	5	76	4	7	0	3	3	Early reduction	Collapsed	Dorsal		37.17	19.86	18.37	0	8.18	0.47
FB23	Silcrete, Armidale	Flake	260.91	95.22	70.74	49.72	Unmodified				13														2.17
FB23	Silcrete, Armidale	Flake		95.23	71.23	45.18	1	4	12	4	13	2	4	4	Early reduction	Cortical	Dorsal	12.64	44.61	71.89	12.84	<50	27.29	0.35
FB23	Silcrete, Armidale	Flake		93.85	68.78	41.54	2	4	3	4	11	4	5	4	Contact removal	Cortical	Dorsal	12.12	54.14	42.98	19.92	<50	40.76
FB23	Silcrete, Armidale	Flake		90.06	64.95	43.66	3	4	7	4	10	3	2	2	Early reduction	Single facet	Ventral	7.02	32.42	32.26	11.02	>50	9.52	0.09
FB23	Silcrete, Armidale	Flake		73.17	49.79	36.07	4	4	15	1	11	2	4	5	Early reduction	Single facet	Ventral	12.95	38.45	54.98	29.48	>50	64.87
FB23	Silcrete, Armidale	Flake		67.55	57.81	36.01	5	4	23	4	9	3	4	3	Redirecting	Single facet	Ventral	8.8	39.44	37.79	8.97	>50	15.83
FB23	Silcrete, Armidale	Flake		66.77	51.83	35.94	6	4	21	1	8	3	3	3	Redirecting	Single facet	Dorsal	8.3	42.29	39.88	10.29	<50	12.31
FB23	Silcrete, Armidale	Flake		65.27	53.64	36.52	7	4	14	1	8	3	2	3	Early reduction	Single facet	Ventral	8.03	29.09	38.33	10.26	>50	12.13	0.26
FB23	Silcrete, Armidale	Flake		62.67	38.93	36.78	8	5	29	1	9	5	4	3	Early reduction	Single facet	Ventral	7.54	35.26	36.66	12.38	<50	14.88	0.19
FB23	Silcrete, Armidale	Flake		52.94	35.73	28.48	9	5	34	3	10	5	5	4	Redirecting	Cortical	Dorsal	2.78	37.04	41.21	15.78	<50	15.14	0.23
FB23	Silcrete, Armidale	Flake		46.14	36.11	32.08	10	5	39	3	10	3	4	3	Redirecting	Single facet	Dorsal	4.14	35.52	22.64	14.86	0	6.83	2.91
FB23	Silcrete, Armidale	Flake		45.93	34.98	27.58	11	5	44	1	9	2	4	2	Early reduction	Single facet	Ventral	2.1	29.91	18.35	4.91	<50	1.9	0.48
FB23	Silcrete, Armidale	Flake		43.83	31.75	28.46	12	5	41	3	7	2	2	3	Redirecting	Single facet	Ventral	6.23	20.6	26.12	6.72	0	4.14
FB23	Silcrete, Armidale	Flake		38.04	31.81	24.46	13	5	32	2	7	2	2	5	Redirecting	Single facet	Dorsal	12.01	26.7	25.94	15.78	<50	9.06
FB24	Silcrete, Armidale	Flake	574.02	127.95	115.96	50.18	Unmodified				10														3.81
FB24	Silcrete, Armidale	Flake		126.72	108.6	49.81	1	4	5	4	10	3	4	2	Early reduction	Single facet	Ventral	14.04	34.84	53.51	10.71	<50	15.48	3.97
FB24	Silcrete, Armidale	Flake		126.94	106.46	50.73	2	3	3	4	9	2	1	3	Early reduction	Single facet	Ventral	15.94	61.68	52.02	23.24	<50	63.95	1.3
FB24	Silcrete, Armidale	Flake		112.48	101.39	46.46	3	3	15	1	10	6	5	5	Early reduction	Single facet	Dorsal	18.79	73.83	54.67	19.24	<50	69.67	66.46
FB24	Silcrete, Armidale	Flake		101.94	91.77	46.6	4	3	17	4	11	5	4	3	Early reduction	Single facet	Ventral	8.19	41.74	49.14	25.99	<50	35.25
FB24	Silcrete, Armidale	Flake		93.82	79.7	36.99	5	3	14	1	12	6	4	4	Early reduction	Single facet	Dorsal	19.31	70.38	29.04	26.91	<50	53.71
FB24	Silcrete, Armidale	Flake		93.42	79.59	33.61	6	3	25	3	14	3	3	5	Early reduction	Single facet	Ventral	8.66	46.62	61.85	19.22	<50	47.6
FB24	Silcrete, Armidale	Flake		85.93	79.14	33.86	7	4	35	3	14	2	6	4	Early reduction	Single facet	Ventral	9.42	45.97	60.77	12.82	0	32.75
FB24	Silcrete, Armidale	Flake		85.82	67.94	38.49	8	4	19	1	10	4	2	3	Early reduction	Single facet	Ventral	11.83	26	38.28	17.51	<50	16.27
FB24	Silcrete, Armidale	Flake		84.47	71.31	26.25	9	4	31	4	12	4	7	4	Redirecting	Single facet	Dorsal	4.61	37.61	54.69	32.27	<50	36.9
FB24	Silcrete, Armidale	Flake		84.7	54.97	26.14	10	4	44	3	9	4	6	4	Redirecting	Single facet	Ventral	16.65	46.4	54.39	21.13	<50	39.65	0.27
FB24	Silcrete, Armidale	Flake		77.12	57.72	27.92	11	4	47	1	7	2	2	3	Early reduction	Single facet	Dorsal	9.2	41.01	39.16	13.37	<50	18.08	0.22
FB24	Silcrete, Armidale	Flake		73.8	46.28	27.26	12	5	38	4	7	0	2	3	Early reduction	Single facet	Ventral	8.07	28.83	44.9	10.59	<50	10.73	0.36
FB24	Silcrete, Armidale	Flake		63.85	42.36	24.74	13	5	51	3	5	4	2	4	Redirecting	Collapsed	Ventral		40.99	35.76	20.04	0	17.53	0.26
FB24	Silcrete, Armidale	Flake		59.86	41.09	25.5	14	5	48	4	7	3	2	3	Early reduction	Single facet	Ventral	10	22.88	26.71	8.72	0	3.94
FB24	Silcrete, Armidale	Flake		50.4	38.83	25.02	15	5	55	4	8	3	4	3	Early reduction	Collapsed	Dorsal		29.55	19.74	6.06	0	3.3
FB24	Silcrete, Armidale	Flake		45.19	40.04	18.48	16	5	59	3	7	4	2	3	Early reduction	Single facet	Ventral	5.33	26.3	21.98	9.15	0	4.76
FB24	Silcrete, Armidale	Flake		45.52	42.06	19.4	17	5	58	4	9	4	3	3	Early reduction	Single facet	Ventral	7.94	16.25	28.01	6.37	0	2.85
FB25	Silcrete, Armidale	Flake	216.27	118.76	74.02	29.43	Unmodified				10														2.39
FB25	Silcrete, Armidale	Flake		119.6	73.15	29.62	1	5	9	4	10	3	2	3	Early reduction	Single facet	Dorsal	11.11	36.3	51.71	7.64	0	9.62	1.78
FB25	Silcrete, Armidale	Flake		113.13	66.9	26.45	2	4	13	4	11	6	5	3	Early reduction	Single facet	Dorsal	20.79	23.75	64.2	22.12	<50	29.21
FB25	Silcrete, Armidale	Flake		85.9	72.62	25.77	3	4	4	4	12	4	3	4	Early reduction	Single facet	Ventral	14.81	29.85	49.61	12.63	<50	23.45	17.83
FB25	Silcrete, Armidale	Flake		80.23	71.8	25.97	4	5	14	1	13	1	3	2	Redirecting	Single facet	Ventral	6.51	38.75	39.28	7.96	0	9.66	0.12
FB25	Silcrete, Armidale	Flake		73.84	63.28	26.67	5	3	20	1	11	7	6	3	Contact removal	Single facet	Dorsal	4.94	63.01	24.04	15.44	0	23.48
FB25	Silcrete, Armidale	Flake		79.04	55.72	26.67	6	5	16	4	12	3	4	5	Early reduction	Single facet	Ventral	4.61	31.56	53.03	22.09	<50	27.42
FB25	Silcrete, Armidale	Flake		61.42	56.59	19.85	7	4	27	2	11	3	4	4	Early reduction	Single facet	Ventral	5.01	40.66	49.39	9.53	<50	14.6	3.41
FB25	Silcrete, Armidale	Flake		62.48	54.22	20.48	8	4	39	2	10	5	6	2	Redirecting	Single facet	Dorsal	4.27	40.96	23.1	4.17	0	4.42	0.59
FB25	Silcrete, Armidale	Flake		63.75	47.64	21.2	9	4	3	4	9	2	2	2	Early reduction	Single facet	Ventral	12.45	21.76	23.89	9.71	>50	6.2	0.54
FB25	Silcrete, Armidale	Flake		59.94	47.66	20.38	10	5	33	4	9	2	3	2	Early reduction	Single facet	Ventral	5.23	21.37	25.29	6.24	0	3.14
FB25	Silcrete, Armidale	Flake		59.54	44.51	19.08	11	5	43	4	8	2	2	3	Early reduction	Single facet	Ventral	7.67	21.18	30.07	9.25	0	4.86	0.55
FB25	Silcrete, Armidale	Flake		59.92	39.16	20.15	12	5	35	3	8	3	3	4	Early reduction	Single facet	Dorsal	10.55	18.41	26.95	11	0	6.26
FB25	Silcrete, Armidale	Flake		53.16	35.9	19.59	13	5	42	1	8	3	3	3	Redirecting	Single facet	Dorsal	8.94	23.99	17.35	13.79	<50	4.21
FB26	Silcrete, Armidale	Flake	615.3	153.92	114.27	47.05	Unmodified				13														4.53
FB26	Silcrete, Armidale	Flake		141.97	125.82	43.12	1	4	1	4	13	4	3	5	Early reduction	Single facet	Ventral	21.38	63.03	45.84	26.31	<50	74.07	96.79
FB26	Silcrete, Armidale	Flake		130.53	123.83	40.96	2	4	10	4	12	3	2	4	Early reduction	Single facet	Ventral	22.55	46.98	64.34	16.24	>50	51.92	1.32
FB26	Silcrete, Armidale	Flake		125.71	110.59	41.14	3	4	2	4	13	3	2	4	Contact removal	Single facet	Ventral	28.55	39.73	51.75	30.48	<50	41.37	2.7
FB26	Silcrete, Armidale	Flake		116.1	88.74	37.61	4	4	17	1	13	3	6	5	Early reduction	Single facet	Dorsal	26.45	64.22	56.37	19.99	<50	84.25
FB26	Silcrete, Armidale	Flake		99.97	91.6	31.39	5	4	13	4	10	2	2	4	Early reduction	Single facet	Ventral	33.95	42.44	47.06	20.22	<50	31.7
FB26	Silcrete, Armidale	Flake		101.55	90.65	37.49	6	4	25	1	10	3	3	5	Early reduction	Single facet	Ventral	14.61	31.11	65.82	12.91	<50	33.45	0.16
FB26	Silcrete, Armidale	Flake		91.87	75.18	32.37	7	4	19	4	10	5	3	3	Early reduction	Single facet	Ventral	21.03	33.15	48.36	18.36	<50	22.13
FB26	Silcrete, Armidale	Flake		90.89	75.61	28.22	8	4	23	3	12	3	1	3	Early reduction	Single facet	Ventral	15.44	33.32	32.61	10.89	>50	20.35
FB26	Silcrete, Armidale	Flake		90	66.4	27.93	9	4	35	4	14	3	3	3	Early reduction	Single facet	Ventral	12.71	38.89	46.85	13.54	0	19.89	2
FB26	Silcrete, Armidale	Flake		80.44	70.07	25.55	10	4	39	1	14	4	6	5	Redirecting	Single facet	Dorsal	18.07	55.47	48.27	17.83	<50	25.39	0.18
FB26	Silcrete, Armidale	Flake		76.49	63.71	27.72	11	4	40	1	12	2	3	2	Early reduction	Single facet	Dorsal	5.82	40.67	31.19	6.83	0	7.6
FB26	Silcrete, Armidale	Flake		76.42	52.8	26.88	12	5	42	3	11	1	3	1	Early reduction	Single facet	Ventral	1.72	27.55	34.65	8.19	<50	4.9	1.44
FB26	Silcrete, Armidale	Flake		79.41	56.1	26.49	13	5	44	1	9	7	4	3	Early reduction	Single facet	Dorsal	7.26	41.17	38.48	7.01	0	14.01
FB26	Silcrete, Armidale	Flake		66.84	52.02	26.45	14	4	54	4	12	1	2	2	Early reduction	Single facet	Dorsal	9.18	14.21	24.72	16.78	0	4.2	3.36
FB26	Silcrete, Armidale	Flake		67.81	50.96	26.33	15	5	51	3	11	0	2	1	Early reduction	Single facet	Dorsal	2.56	25.74	19.85	2.86	0	1.39	1.8
FB26	Silcrete, Armidale	Flake		65.21	52.69	24.73	16	5	38	3	9	5	3	1	Early reduction	Collapsed	Dorsal		18.72	19.04	4.33	0	0.94	3.96
FB26	Silcrete, Armidale	Flake		52.01	44.82	26.22	17	5	45	2	11	4	3	2	Early reduction	Single facet	Ventral	22.06	17.83	26.91	21.93	<50	6.81	0.34
FB26	Silcrete, Armidale	Flake		51.02	42.46	23.73	18	5	64	4	12	2	5	5	Redirecting	Single facet	Dorsal	5.82	33.63	33.57	13.96	0	11.63	2.81
FB26	Silcrete, Armidale	Flake		50.55	40.14	21.47	19	5	66	1	9	3	3	3	Early reduction	Single facet	Ventral	5	31.18	30.68	7.27	0	5.19	0.69
FB26	Silcrete, Armidale	Flake		44.09	41.27	22.15	20	5	70	3	9	1	2	2	Early reduction	Single facet	Ventral	6.09	29.36	25.52	6.75	0	2.85
FB26	Silcrete, Armidale	Flake		44.09	41.27	22.15	21	5	59	4	8	0	1	0	no flake
FB26	Silcrete, Armidale	Flake		44.33	37.32	20.51	22	5	71	1	7	1	1	3	Early reduction	Single facet	Ventral	2.92	20.17	18.18	5.06	0	1.59
FB26	Silcrete, Armidale	Flake		41.59	37.28	19.92	23	5	57	4	7	3	3	3	Early reduction	Single facet	Dorsal	4.1	30.52	21.55	7.83	0	3.13
FB27	Silcrete, Armidale	Flake	456.66	126.46	99.81	37.98	Unmodified				8														6.73
FB27	Silcrete, Armidale	Flake		119.69	94.54	37.98	1	4	7	4	8	3	2	3	Early reduction	Single facet	Dorsal	11.2	32.05	73.75	20.82	<50	32.49
FB27	Silcrete, Armidale	Flake		121.11	96.83	38.12	2	4	11	4	9	4	2	3	Early reduction	Single facet	Dorsal	15.8	33.88	37.39	18.11	>50	16.52	0.54
FB27	Silcrete, Armidale	Flake		115.04	92.02	35.6	3	4	1	4	11	4	2	3	Early reduction	Single facet	Ventral	18.42	43.63	48.42	21.45	>50	50.5	0.93
FB27	Silcrete, Armidale	Flake		104.07	88.36	35.35	4	4	8	4	13	2	2	3	Early reduction	Single facet	Dorsal	15.63	22.27	42.87	22.65	0	14.68	28.5
FB27	Silcrete, Armidale	Flake		90.73	88.79	35.97	5	4	16	1	13	5	6	5	Contact removal	Single facet	Dorsal	5.51	55.35	64.99	22.41	<50	64.94	0.44
FB27	Silcrete, Armidale	Flake		89.51	77.93	34.96	6	4	19	4	12	5	4	4	Redirecting	Single facet	Ventral	14.58	39.36	67.23	13.93	<50	40.57
FB27	Silcrete, Armidale	Flake		85.39	70.3	36.29	7	4	24	4	13	3	5	5	Early reduction	Single facet	Dorsal	11.12	36.65	52.36	16.72	<50	39.12	7.19
FB27	Silcrete, Armidale	Flake		86.57	56.62	34.35	8	4	36	3	14	3	6	5	Redirecting	Single facet	Dorsal	18.97	39.45	46.61	27.31	0	42.98	0.86
FB27	Silcrete, Armidale	Flake		84.97	49.26	34.08	9	4	39	1	11	2	2	3	Early reduction	Single facet	Dorsal	9.34	40.79	26.27	14.89	0	12.11	0.42
FB27	Silcrete, Armidale	Flake		84.78	42.53	28.54	10	4	38	1	11	1	3	3	Early reduction	Single facet	Ventral	8.89	45.06	26.68	8.81	0	11.01
FB27	Silcrete, Armidale	Flake		75.08	38.04	28.19	11	4	33	1	9	3	3	2	Early reduction	Single facet	Ventral	12.4	25.95	41.64	12.39	0	14.51
FB27	Silcrete, Armidale	Flake		74.28	37.76	27.8	12	5	15	4	9	3	2	2	Early reduction	Single facet	Dorsal	3.93	31.75	28.31	8.12	0	5.05	0.1
FB27	Silcrete, Armidale	Flake		66.31	37.88	28.23	13	4	45	3	10	3	3	3	Redirecting	Single facet	Ventral	3.4	40.46	17.74	18.82	0	11.04
FB27	Silcrete, Armidale	Flake		65.78	37.14	31.63	14	4	48	4	10	0	2	3	Early reduction	Single facet	Dorsal	3.6	28.83	26.79	5.69	0	3.59
FB27	Silcrete, Armidale	Flake		65.82	35.84	26.75	15	5	42	4	8	2	2	1	Early reduction	Collapsed	Ventral		24.91	16.87	2.87	0	1.24	6.07
FB27	Silcrete, Armidale	Flake		65.97	33.94	26.45	16	4	52	4	8	2	2	2	Redirecting	Single facet	Ventral	2.45	33.72	28.16	6.97	0	3.72
FB27	Silcrete, Armidale	Flake		58.7	37.24	18.51	17	5	46	4	8	1	5	4	Redirecting	Single facet	Ventral	11.71	29.13	39.37	15.55	0	11.98
FB27	Silcrete, Armidale	Flake		52.87	37.84	19.73	18	5	56	1	4	1	1	2	Early reduction	Single facet	Ventral	6.75	15.58	27.92	9.16	0	3.21	0.2
FB28	Silcrete, Armidale	Flake	224.03	114.73	77.86	42.63	Unmodified				10														5.47
FB28	Silcrete, Armidale	Flake		114.64	80.66	41.87	1	4	5	4	10	1	3	2	Early reduction	Collapsed	Ventral		46.9	47.07	12.52	<50	18.9	9.03
FB28	Silcrete, Armidale	Flake		96.04	68.63	40.08	2	4	10	4	8	2	2	4	Early reduction	Single facet	Ventral	16.43	34.87	52.71	24.28	0	36.4	0.66
FB28	Silcrete, Armidale	Flake		92.37	61.09	42.76	3	4	12	4	8	4	3	3	Early reduction	Single facet	Ventral	26.29	21.18	46.99	32.4	0	19.68	1.86
FB28	Silcrete, Armidale	Flake		87.25	57.08	31.72	4	4	14	4	9	2	2	4	Redirecting	Single facet	Ventral	4.94	41.74	40.46	14.84	<50	27.72
FB28	Silcrete, Armidale	Flake		87.46	53.8	31.89	5	4	16	4	9	3	3	3	Early reduction	Single facet	Ventral	8.25	34.16	38.69	11.68	0	13.78	0.24
FB28	Silcrete, Armidale	Flake		71.44	49.19	30.77	6	4	21	1	9	3	5	3	Early reduction	Single facet	Dorsal	8.61	35.31	32.06	8.97	<50	11.63
FB28	Silcrete, Armidale	Flake		72.34	48.02	31.31	7	4	22	1	7	2	2	2	Early reduction	Single facet	Dorsal	4.7	24.74	35.05	5.01	0	3.77	0.4
FB28	Silcrete, Armidale	Flake		67.07	45.86	31.34	8	4	25	4	7	4	3	2	Redirecting	Single facet	Dorsal	4.82	51.55	13.53	9.47	0	5.53	0.64
FB28	Silcrete, Armidale	Flake		67.26	34.34	29.8	9	5	30	1	8	3	2	2	Early reduction	Single facet	Dorsal	7.18	19.87	29.66	9.37	<50	4.34	0.25
FB28	Silcrete, Armidale	Flake		64.03	34.13	32.64	10	4	4	4	9	4	4	3	Redirecting	Cortical	Dorsal	10.32	46.06	20.11	13.85	<50	9.79
FB28	Silcrete, Armidale	Flake		64.65	32.86	29.71	11	4	33	1	9	2	2	1	Early reduction	Single facet	Ventral	2.91	12.13	23.3	4.55	0	1.49	1.34
FB28	Silcrete, Armidale	Flake		59.93	28.84	33.19	12	5	36	1	9	2	3	3	Early reduction	Single facet	Ventral	1.8	24	17.41	9.13	<50	2.61
FB28	Silcrete, Armidale	Flake		54.31	31.94	29.23	13	5	37	4	8	3	6	1	Early reduction	Cortical	Dorsal	8.02	22.12	19.27	9.01	<50	2.98	0.21
FB28	Silcrete, Armidale	Flake		53.45	33.23	25.92	14	5	39	4	5	3	1	3	Early reduction	Single facet	Dorsal	2.65	25.74	26.06	10.01	0	5.56	0.54
FB28	Silcrete, Armidale	Flake		53.48	32.21	21.02	15	5	46	4	7	2	1	2	Early reduction	Single facet	Dorsal	5.99	26.01	16.94	8.92	0	3.55
FB28	Silcrete, Armidale	Flake		47.63	28.88	20.56	16	5	28	1	8	3	5	3	Early reduction	Single facet	Ventral	2.55	35.29	15.58	8.41	0	4.56	1.31
FB28	Silcrete, Armidale	Flake		47.58	26.51	20.58	17	5	44	1	6	2	1	3	Redirecting	Single facet	Ventral	2.54	20.29	23.66	6.34	<50	2.68
FB28	Silcrete, Armidale	Flake		47.52	28.82	21.25	18	5	45	4	7	0	2	3	Early reduction	Cortical	Dorsal	2.1	21.74	13.76	6.01	<50	1.42
FB28	Silcrete, Armidale	Flake		47.55	25.65	19.86	19	5	55	2	5	1	2	3	Early reduction	Single facet	Ventral	3.29	17.79	25.95	5.6	0	2.38
FB29	Silcrete, Armidale	Flake	298.87	142.81	84	29.62	Unmodified				9														4.02
FB29	Silcrete, Armidale	Flake		140.61	77.42	28.34	1	4	2	4	9	4	3	3	Early reduction	Single facet	Ventral	13.68	21.67	70.1	8.51	>50	16.28	21.53
FB29	Silcrete, Armidale	Flake		89.72	72.76	24.3	2	4	7	4	10	7	6	3	Contact removal	Cortical	Dorsal	21.35	28.35	58.51	15.68	<50	34.8	38.21
FB29	Silcrete, Armidale	Flake		90.73	75.86	26.81	3	4	15	1	11	1	3	2	Early reduction	Single facet	Ventral	5.64	47.38	32.01	5.72	>50	7.05
FB29	Silcrete, Armidale	Flake		87.04	79.04	25.95	4	4	18	4	9	2	2	3	Early reduction	Single facet	Ventral	8.65	27.57	56.59	14.84	<50	12.52
FB29	Silcrete, Armidale	Flake		85.84	62.84	26.72	5	4	21	4	9	3	1	3	Early reduction	Single facet	Ventral	10.86	30.93	64.48	10.26	<50	14.14
FB29	Silcrete, Armidale	Flake		82.98	64.55	27.3	6	4	22	1	11	3	4	5	Early reduction	Single facet	Dorsal	10.08	46.61	41.34	23.38	<50	33.36
FB29	Silcrete, Armidale	Flake		83.01	54.78	27.81	7	5	25	1	10	2	2	4	Early reduction	Single facet	Dorsal	9.88	35.02	41.15	10	0	11.09
FB29	Silcrete, Armidale	Flake		74.35	53.23	26.36	8	5	31	1	10	4	5	4	Redirecting	Single facet	Ventral	7.23	49.14	29.17	13.44	<50	16.43
FB29	Silcrete, Armidale	Flake		73.94	47.17	27.76	9	4	34	1	9	5	6	3	Redirecting	Single facet	Ventral	2.1	39.35	52.85	20.36	<50	21.8	0.61
FB29	Silcrete, Armidale	Flake		67.24	38.31	33.09	10	5	29	4	8	1	2	3	Early reduction	Single facet	Dorsal	7.46	28.34	33.95	9.32	<50	4.43
FB29	Silcrete, Armidale	Flake		67.24	38.31	33.09	11	5	40	4	7	0	1	0	no flake									1.36
FB29	Silcrete, Armidale	Flake		51.27	35.76	29.59	12	5	37	1	6	4	3	4	Redirecting	Single facet	Dorsal	7.65	27.49	26.52	21.79	<50	14.12
FB29	Silcrete, Armidale	Flake		45.84	38.39	24.42	13	4	39	4	7	3	3	3	Early reduction	Single facet	Dorsal	1.82	44.17	8.25	5.34	<50	5.75	1.06
FB29	Silcrete, Armidale	Flake		45.84	38.39	24.42	14	5	44	4	7	1	4	1	Early reduction	Single facet	Ventral	1.82	13.82	15.37	3.55	0	0.69	0.75
FB29	Silcrete, Armidale	Flake		39.86	30.87	27.21	15	5	47	4	4	4	4	3	Early reduction	Single facet	Ventral	5.61	28.41	19.23	13.17	0	4.92	0.6
FB29	Silcrete, Armidale	Flake		39.86	31.59	24.59	16	5	50	2	4	3	2	1	Early reduction	Single facet	Ventral	1.39	15.68	17.92	2.26	0	0.61	3.54
FB29	Silcrete, Armidale	Flake		39.85	35.15	28.33	17	5	54	2	5	0	2	1	Early reduction	Single facet	Ventral	2.07	10.47	17.37	2.98	0	0.66
FB29	Silcrete, Armidale	Flake		39.85	35.15	28.33	18	5	55	1	3	1	2	0	no flake
FB29	Silcrete, Armidale	Flake		33.21	27.9	25.25	19	5	53	4	2	1	1	3	Early reduction	Single facet	Ventral	4.72	17.03	25.29	10.73	0	3.9	1.29
FB30	Silcrete, Armidale	Flake	456.3	128.78	107.83	31.27	Unmodified				9														7.09
FB30	Silcrete, Armidale	Flake		112.5	89.72	30.66	1	4	2	4	9	5	5	2	Early reduction	Single facet		18.86	60.76	45.81	9.84	0	15.45	38.05
FB30	Silcrete, Armidale	Flake		112.24	88.99	32.68	2	4	13	4	9	2	3	4	Contact removal	Single facet		5.45	41.53	64.7	10.25	<50	19.41	1.97
FB30	Silcrete, Armidale	Flake		99.17	81.72	30.02	3	4	15	1	8	5	5	3	Early reduction	Single facet		15.99	39.72	66.11	16.66	<50	60.24	57
FB30	Silcrete, Armidale	Flake		93.24	77.76	29.8	4	4	21	4	8	3	3	4	Early reduction	Single facet		17.26	44.17	59.74	21.31	<50	43.89
FB30	Silcrete, Armidale	Flake		84.9	77.66	31.18	5	4	3	4	8	4	1	4	Early reduction	Single facet		13.91	35.79	60.83	12.99	>50	26.02	2.98
FB30	Silcrete, Armidale	Flake		81.13	70.89	32.11	6	4	18	1	11	1	4	3	Early reduction	Single facet		6.41	51.03	44.01	13.48	<50	22.39	0.68
FB30	Silcrete, Armidale	Flake		81.19	52.45	29.7	7	4	29	4	8	3	3	4	Early reduction	Single facet		12.55	33.19	53	18.2	<50	36.73
FB30	Silcrete, Armidale	Flake		81.19	52.45	29.7	8	4	32	4	8	1	2	0	no flake									11.16
FB30	Silcrete, Armidale	Flake		81.32	51.41	29.75	9	4	34	3	7	2	2	3	Early reduction	Single facet		6.3	36.44	32.51	7.72	0	6.62	2.45
FB30	Silcrete, Armidale	Flake		74.7	51.59	35.22	10	4	33	2	7	3	3	3	Redirecting	Single facet		13.64	56.05	31.15	14.66	0	19.51	0.28
FB30	Silcrete, Armidale	Flake		59.63	37.35	36.28	11	4	38	4	7	2	3	4	Redirecting	Single facet		4.73	30.9	36.93	22.99	<50	16.47	13.73
FB30	Silcrete, Armidale	Flake		60.16	36.26	25.43	12	4	40	4	6	1	2	3	Early reduction	Single facet		4.69	38.51	25.61	11.55	0	7.68	2.04
FB30	Silcrete, Armidale	Flake		49.97	41	27.31	13	5	25	4	5	1	2	3	Early reduction	Single facet		14.5	29.34	29.28	10.05	0	6.27
FB30	Silcrete, Armidale	Flake		49.74	36.22	21.44	14	5	41	4	4	1	3	4	Early reduction	Single facet		11.57	32.97	27.57	10.97	0	7.35	0.37
FB30	Silcrete, Armidale	Flake		40.81	36.39	21.2	15	5	36	4	2	2	1	3	Redirecting	Single facet		1.36	22.56	26.03	6.89	0	2.71
FB30	Silcrete, Armidale	Flake		40.82	31.36	19.65	16	5	44	4	3	2	1	3	Redirecting	Single facet		8.59	28.2	14.24	10.72	0	3.64	0.73
